# Supplementary material for: Metabolic competition between host and pathogen dictates inflammasome responses to fungal infection
Source: PLoS Pathog. 2020 Aug 4;16(8):e1008695. doi: 10.1371/journal.ppat.1008695 (PMC7433900; doi:10.1371/journal.ppat.1008695)
Supplement: S1 Data — Each sheet contains data for the indicated figures and figure panels. (XLSX) [file ppat.1008695.s011.xlsx]

## Sheet: Fig 1B
Strain	Macrophage Filamentation score	Macrophage Hyphal Index (normalized to 5)
SC5314	5488	5
P87	5432	4.94898
P60002	1250.67	1.13946
L26	2800	2.55102
GC75	3472	3.16327
19F	2053.33	1.87075
P75063	3453.33	3.14626
P76067	597.333	0.544218
P37037	224	0.204082
P34048	877.333	0.79932
P37005	1157.33	1.05442
P76055	392	0.357143
P57055	1512	1.37755
P78048	1792	1.63265
P75016	765.333	0.697279
P37039	1269.33	1.15646
P57072	746.667	0.680272
P78042	336	0.306122
12C	429.333	0.391156
P75010	56	0.0510204
P94015	30	0.0273324
SC5314	cell #	cell type	length / width measurement	Filamentation score
	1	hyphae	25.5499	5488
	2	hyphae	22.8854
	3	hyphae	31.3062
	4	hyphae	20.2824
	5	hyphae	37.166
	6	hyphae	24.1085
	7	hyphae	25.8813
	8	hyphae	21.8539
	9	hyphae	21.6338
	10	hyphae	29.1035
	11	hyphae	27.5589
	12	hyphae	32.034
	13	hyphae	34.3065
	14	hyphae	30.8473
	15	hyphae	29.8781
	16	hyphae	36.0097
	17	hyphae	32.5208
	18	hyphae	36.3485
	19	hyphae	29.6832
	20	hyphae	31.9208
	21	hyphae	18.3426
	22	hyphae	25.2996
	23	hyphae	23.9154
	24	hyphae	29.1358
	25	hyphae	33.8714
	26	hyphae	24.4419
	27	hyphae	21.9086
	28	hyphae	22.8058
	29	hyphae	29.6081
	30	hyphae	26.7548
	31	hyphae	25.7546
	32	hyphae	27.8064
	33	hyphae	30.117
	34	hyphae	34.5895
	35	hyphae	29.2532
	36	hyphae	29.1532
	37	hyphae	29.1133
	38	hyphae	24.4632
	39	hyphae	31.6001
	40	hyphae	29.7375
	41	hyphae	29.6746
	42	hyphae	30.4498
	43	hyphae	32.907
	44	hyphae	27.4542
	45	hyphae	28.2553
	46	hyphae	24.757
	47	hyphae	33.4573
	48	hyphae	28.6843
	49	hyphae	30.2949
	50	hyphae	27.5868
	51	hyphae	33.1469
	52	hyphae	30.4188
	53	hyphae	28.8903
	54	hyphae	27.4806
	55	hyphae	26.346
	56	hyphae	29.5437
	57	hyphae	29.7376
	58	hyphae	22.1548
	59	hyphae	24.4164
	60	hyphae	32.0663
	61	hyphae	32.1791
	62	hyphae	24.2446
	63	hyphae	29.7003
	64	hyphae	28.2029
	65	hyphae	24.9287
	66	hyphae	26.7802
	67	hyphae	21.2365
	68	hyphae	31.6793
	69	hyphae	22.7563
	70	hyphae	30.403
	71	hyphae	21.3307
	72	hyphae	30.8244
	73	hyphae	27.3332
	74	hyphae	25.2002
	75	hyphae	33.8016
	76	hyphae	30.4574
	77	hyphae	27.3383
	78	hyphae	24.7731
	79	hyphae	28.6548
	80	hyphae	23.6807
	81	hyphae	27.6602
	82	hyphae	30.7735
	83	hyphae	27.6884
	84	hyphae	23.9018
	85	hyphae	23.4995
	86	hyphae	32.7531
	87	hyphae	28.6214
	88	hyphae	23.5273
	89	hyphae	22.2362
	90	hyphae	30.7804
	91	hyphae	28.3996
	92	hyphae	27.6536
	93	hyphae	25.9007
	94	hyphae	32.1217
	95	hyphae	31.3161
	96	hyphae	25.7265
	97	hyphae	20.3948
	98	hyphae	29.8012
	99	hyphae	29.1642
	100	hyphae	25.0627
	101	hyphae	31.2717
	102	hyphae	22.5843
	103	hyphae	28.1945
	104	hyphae	27.7321
	105	hyphae	25.6447
	106	hyphae	25.5684
	107	hyphae	33.1018
	108	hyphae	30.9537
	109	hyphae	33.8277
	110	hyphae	26.9177
	111	hyphae	29.8841
	112	hyphae	29.7893
	113	hyphae	20.6177
	114	hyphae	35.3645
	115	hyphae	24.3512
	116	hyphae	26.8066
	117	hyphae	31.6521
	118	hyphae	25.5784
	119	hyphae	21.6074
	120	hyphae	27.5653
	121	hyphae	27.9859
	122	hyphae	32.0072
	123	hyphae	22.7669
	124	hyphae	24.8329
	125	hyphae	29.0399
	126	hyphae	22.0676
	127	hyphae	15.1808
	128	hyphae	28.8513
	129	hyphae	32.0416
	130	hyphae	25.8342
	131	hyphae	24.706
	132	hyphae	22.6138
	133	hyphae	28.7423
	134	hyphae	28.0365
	135	hyphae	24.7552
	136	hyphae	27.2818
	137	hyphae	29.4745
	138	hyphae	31.2151
	139	hyphae	28.6634
	140	hyphae	19.53
	141	hyphae	31.5928
	142	hyphae	21.5199
	143	hyphae	33.208
	144	hyphae	31.0381
	145	hyphae	26.583
	146	hyphae	28.0006
	147	hyphae	24.1401
	148	hyphae	29.9001
	149	hyphae	24.977
	150	hyphae	30.9763
	151	hyphae	23.3195
	152	hyphae	25.7926
	153	hyphae	34.1744
	154	hyphae	29.7675
	155	hyphae	26.7087
	156	hyphae	28.0113
	157	hyphae	23.7551
	158	hyphae	28.1277
	159	hyphae	28.7112
	160	hyphae	30.1261
	161	hyphae	34.5124
	162	hyphae	24.2283
	163	hyphae	28.9673
	164	hyphae	34.9251
	165	hyphae	23.7847
	166	hyphae	33.8813
	167	hyphae	23.9306
	168	hyphae	28.5382
	169	hyphae	32.8847
	170	hyphae	34.8351
	171	hyphae	22.7069
	172	hyphae	26.9865
	173	hyphae	21.4627
	174	hyphae	30.0817
	175	hyphae	25.7816
	176	hyphae	30.2376
	177	hyphae	29.607
	178	hyphae	29.5105
	179	hyphae	37.2007
	180	hyphae	32.8161
	181	hyphae	29.8142
	182	hyphae	23.5494
	183	hyphae	28.2358
	184	hyphae	20.6092
	185	hyphae	27.68
	186	hyphae	37.7472
	187	hyphae	23.6
	188	hyphae	34.3571
	189	hyphae	31.2603
	190	hyphae	27.6958
	191	hyphae	26.9223
	192	hyphae	26.6596
	193	hyphae	27.5371
	194	hyphae	26.6749
	195	hyphae	33.0524
	196	hyphae	27.8946
	197	yeast	1.07929
	198	yeast	0.978552
	199	yeast	0.999189
	200	yeast	0.942969
P87	cell #	cell type	length / width measurement	Filamentation score
	1	hyphae	26.4736	5432
	2	hyphae	28.4741
	3	hyphae	24.5699
	4	hyphae	29.1101
	5	hyphae	23.9183
	6	hyphae	30.3337
	7	hyphae	23.994
	8	hyphae	28.3959
	9	hyphae	26.5097
	10	hyphae	25.4485
	11	hyphae	29.9322
	12	hyphae	29.4439
	13	hyphae	26.4579
	14	hyphae	27.0635
	15	hyphae	26.0443
	16	hyphae	27.7686
	17	hyphae	28.7225
	18	hyphae	24.9115
	19	hyphae	25.2462
	20	hyphae	33.9364
	21	hyphae	27.0249
	22	hyphae	25.0194
	23	hyphae	26.3918
	24	hyphae	27.2572
	25	hyphae	28.4839
	26	hyphae	30.7655
	27	hyphae	26.5614
	28	hyphae	30.0201
	29	hyphae	25.5373
	30	hyphae	22.9016
	31	hyphae	31.9002
	32	hyphae	36.0179
	33	hyphae	30.574
	34	hyphae	27.3479
	35	hyphae	27.3466
	36	hyphae	23.7746
	37	hyphae	32.1504
	38	hyphae	24.909
	39	hyphae	29.1208
	40	hyphae	29.3331
	41	hyphae	28.4165
	42	hyphae	29.9196
	43	hyphae	32.2921
	44	hyphae	30.4096
	45	hyphae	26.9832
	46	hyphae	23.5442
	47	hyphae	28.0972
	48	hyphae	29.0707
	49	hyphae	28.7443
	50	hyphae	30.4769
	51	hyphae	27.6784
	52	hyphae	26.5511
	53	hyphae	30.7933
	54	hyphae	30.369
	55	hyphae	29.3459
	56	hyphae	23.8414
	57	hyphae	24.3645
	58	hyphae	15.6289
	59	hyphae	24.6742
	60	hyphae	27.8218
	61	hyphae	27.9506
	62	hyphae	24.9422
	63	hyphae	27.6273
	64	hyphae	35.5052
	65	hyphae	27.0689
	66	hyphae	16.3253
	67	hyphae	32.4188
	68	hyphae	32.5404
	69	hyphae	32.2284
	70	hyphae	20.9481
	71	hyphae	29.4889
	72	hyphae	36.5435
	73	hyphae	30.5959
	74	hyphae	19.8993
	75	hyphae	25.5564
	76	hyphae	26.699
	77	hyphae	25.855
	78	hyphae	19.9371
	79	hyphae	25.7478
	80	hyphae	34.6014
	81	hyphae	29.1957
	82	hyphae	25.6036
	83	hyphae	26.6074
	84	hyphae	27.0606
	85	hyphae	27.3511
	86	hyphae	34.238
	87	hyphae	26.0288
	88	hyphae	22.5979
	89	hyphae	26.1265
	90	hyphae	27.6013
	91	hyphae	27.9072
	92	hyphae	33.9926
	93	hyphae	21.2353
	94	hyphae	28.2134
	95	hyphae	24.393
	96	hyphae	24.4308
	97	hyphae	27.2141
	98	hyphae	27.3482
	99	hyphae	26.0135
	100	hyphae	28.9951
	101	hyphae	29.0748
	102	hyphae	25.4437
	103	hyphae	28.8198
	104	hyphae	32.2194
	105	hyphae	26.4874
	106	hyphae	31.2883
	107	hyphae	25.2996
	108	hyphae	29.0001
	109	hyphae	31.9838
	110	hyphae	27.4255
	111	hyphae	21.6565
	112	hyphae	29.1738
	113	hyphae	32.2176
	114	hyphae	33.8114
	115	hyphae	32.5672
	116	hyphae	31.6321
	117	hyphae	28.4656
	118	hyphae	34.5778
	119	hyphae	27.0616
	120	hyphae	24.8429
	121	hyphae	30.8027
	122	hyphae	31.7841
	123	hyphae	25.1787
	124	hyphae	24.1113
	125	hyphae	23.5879
	126	hyphae	34.2587
	127	hyphae	24.5191
	128	hyphae	29.4489
	129	hyphae	29.5411
	130	hyphae	30.3418
	131	hyphae	20.0685
	132	hyphae	25.2229
	133	hyphae	23.3438
	134	hyphae	23.8801
	135	hyphae	26.1103
	136	hyphae	27.4458
	137	hyphae	27.1821
	138	hyphae	28.1446
	139	hyphae	32.1531
	140	hyphae	20.9461
	141	hyphae	14.0103
	142	hyphae	26.4493
	143	hyphae	29.8794
	144	hyphae	29.7932
	145	hyphae	31.7442
	146	hyphae	30.655
	147	hyphae	29.7448
	148	hyphae	33.5202
	149	hyphae	26.5842
	150	hyphae	27.6263
	151	hyphae	30.2212
	152	hyphae	24.8381
	153	hyphae	25.6817
	154	hyphae	29.6693
	155	hyphae	31.5497
	156	hyphae	29.8154
	157	hyphae	23.0921
	158	hyphae	24.6189
	159	hyphae	20.895
	160	hyphae	29.1567
	161	hyphae	37.5422
	162	hyphae	27.5968
	163	hyphae	19.6272
	164	hyphae	28.7485
	165	hyphae	26.1992
	166	hyphae	31.325
	167	hyphae	30.4927
	168	hyphae	28.1985
	169	hyphae	28.8234
	170	hyphae	23.3529
	171	hyphae	36.5889
	172	hyphae	23.6611
	173	hyphae	31.581
	174	hyphae	37.9989
	175	hyphae	26.9362
	176	hyphae	33.7221
	177	hyphae	35.9228
	178	hyphae	24.6045
	179	hyphae	29.6903
	180	hyphae	30.0911
	181	hyphae	31.6985
	182	hyphae	34.0315
	183	hyphae	31.9076
	184	hyphae	20.9826
	185	hyphae	21.0995
	186	hyphae	31.6668
	187	hyphae	34.2005
	188	hyphae	27.1065
	189	hyphae	33.2471
	190	hyphae	25.0092
	191	hyphae	27.4448
	192	hyphae	26.5916
	193	hyphae	29.5137
	194	hyphae	35.2823
	195	yeast	1.01698
	196	yeast	0.956448
	197	yeast	1.02313
	198	yeast	1.05896
	199	yeast	0.911981
	200	yeast	1.03251
P60002	cell #	cell type	length / width measurement	Filamentation score
	1	hyphae	27.081	1250.67
	2	hyphae	26.6163
	3	hyphae	22.9175
	4	hyphae	31.1652
	5	hyphae	26.7737
	6	hyphae	24.9525
	7	hyphae	25.8061
	8	hyphae	23.2047
	9	hyphae	24.0313
	10	hyphae	20.571
	11	hyphae	24.0433
	12	hyphae	23.2413
	13	hyphae	20.4131
	14	hyphae	21.7059
	15	hyphae	21.2943
	16	hyphae	21.5632
	17	hyphae	27.0377
	18	hyphae	34.8099
	19	hyphae	23.9334
	20	hyphae	18.8596
	21	hyphae	20.6306
	22	hyphae	23.8065
	23	hyphae	20.996
	24	hyphae	23.9191
	25	hyphae	23.3592
	26	hyphae	30.5386
	27	hyphae	20.7912
	28	hyphae	27.2293
	29	hyphae	22.5136
	30	hyphae	15.7856
	31	hyphae	30.158
	32	hyphae	18.5276
	33	hyphae	31.5575
	34	hyphae	26.6027
	35	hyphae	19.8874
	36	hyphae	22.6899
	37	hyphae	23.6436
	38	hyphae	29.3427
	39	pseudohyphae	9.80869
	40	pseudohyphae	10.7654
	41	pseudohyphae	8.12115
	42	pseudohyphae	9.01568
	43	pseudohyphae	9.49869
	44	pseudohyphae	10.0372
	45	pseudohyphae	9.68062
	46	pseudohyphae	8.23174
	47	pseudohyphae	8.89054
	48	pseudohyphae	8.9067
	49	pseudohyphae	9.63817
	50	pseudohyphae	7.4173
	51	pseudohyphae	9.77594
	52	pseudohyphae	8.05141
	53	pseudohyphae	9.8754
	54	pseudohyphae	10.7854
	55	pseudohyphae	10.1866
	56	pseudohyphae	10.7555
	57	pseudohyphae	9.64246
	58	pseudohyphae	7.58221
	59	yeast	1.06749
	60	yeast	1.00438
	61	yeast	0.979497
	62	yeast	0.960567
	63	yeast	0.982865
	64	yeast	0.977744
	65	yeast	1.03094
	66	yeast	0.99035
	67	yeast	0.99694
	68	yeast	1.00556
	69	yeast	0.978251
	70	yeast	1.05158
	71	yeast	0.928723
	72	yeast	1.02035
	73	yeast	1.02054
	74	yeast	0.974437
	75	yeast	1.00291
	76	yeast	0.97316
	77	yeast	0.954992
	78	yeast	0.925421
	79	yeast	1.03388
	80	yeast	0.982608
	81	yeast	1.00998
	82	yeast	1.07636
	83	yeast	0.957452
	84	yeast	1.03942
	85	yeast	1.02466
	86	yeast	1.10372
	87	yeast	0.978947
	88	yeast	0.949731
	89	yeast	0.948123
	90	yeast	1.01324
	91	yeast	0.963258
	92	yeast	1.07627
	93	yeast	0.997941
	94	yeast	0.89998
	95	yeast	0.924665
	96	yeast	1.12859
	97	yeast	0.991386
	98	yeast	1.02942
	99	yeast	1.01169
	100	yeast	0.897765
	101	yeast	0.993208
	102	yeast	1.02896
	103	yeast	0.989925
	104	yeast	1.07212
	105	yeast	0.9506
	106	yeast	1.02238
	107	yeast	0.945163
	108	yeast	1.07116
	109	yeast	0.959229
	110	yeast	0.995734
	111	yeast	0.995335
	112	yeast	1.01182
	113	yeast	0.928227
	114	yeast	1.02123
	115	yeast	1.00023
	116	yeast	0.968297
	117	yeast	1.05798
	118	yeast	0.946485
	119	yeast	0.968521
	120	yeast	0.979436
	121	yeast	1.05187
	122	yeast	0.985274
	123	yeast	0.909082
	124	yeast	1.077
	125	yeast	0.986492
	126	yeast	1.0288
	127	yeast	0.957051
	128	yeast	0.973463
	129	yeast	1.05222
	130	yeast	0.956346
	131	yeast	1.11338
	132	yeast	0.971157
	133	yeast	0.956099
	134	yeast	0.95789
	135	yeast	0.983405
	136	yeast	0.988312
	137	yeast	0.975454
	138	yeast	1.10091
	139	yeast	0.949661
	140	yeast	1.02165
	141	yeast	1.0391
	142	yeast	1.06789
	143	yeast	1.02478
	144	yeast	0.966556
	145	yeast	0.984944
	146	yeast	1.01892
	147	yeast	0.955969
	148	yeast	0.946887
	149	yeast	1.07958
	150	yeast	0.916869
	151	yeast	0.973591
	152	yeast	1.04183
	153	yeast	1.03909
	154	yeast	0.960293
	155	yeast	1.06084
	156	yeast	0.967897
	157	yeast	1.03207
	158	yeast	0.98837
	159	yeast	1.06767
	160	yeast	0.92231
	161	yeast	0.950596
	162	yeast	1.02948
	163	yeast	1.0706
	164	yeast	0.965328
	165	yeast	0.992093
	166	yeast	0.987768
	167	yeast	0.924231
	168	yeast	0.992293
	169	yeast	1.00171
	170	yeast	1.04478
	171	yeast	1.01672
	172	yeast	1.03129
	173	yeast	1.02718
	174	yeast	0.981251
	175	yeast	1.02854
	176	yeast	1.02007
	177	yeast	1.01041
	178	yeast	0.897186
	179	yeast	0.932581
	180	yeast	1.01365
	181	yeast	1.10214
	182	yeast	1.12607
	183	yeast	0.937383
	184	yeast	0.991868
	185	yeast	1.03701
	186	yeast	1.0078
	187	yeast	1.03056
	188	yeast	1.12342
	189	yeast	0.961046
	190	yeast	1.06979
	191	yeast	0.947042
	192	yeast	0.92291
	193	yeast	1.01193
	194	yeast	0.950751
	195	yeast	1.05408
	196	yeast	0.973186
	197	yeast	0.99172
	198	yeast	1.02405
	199	yeast	1.04627
	200	yeast	0.950435
19F	cell #	cell type	length / width measurement	Filamentation score
	1	hyphae	25.1709	2053.33
	2	hyphae	18.4882
	3	hyphae	24.6625
	4	hyphae	29.1534
	5	hyphae	23.6138
	6	hyphae	25.0673
	7	hyphae	22.056
	8	hyphae	21.4162
	9	hyphae	24.148
	10	hyphae	30.4851
	11	hyphae	24.1434
	12	hyphae	22.8149
	13	hyphae	31.4094
	14	hyphae	28.3981
	15	hyphae	26.2727
	16	hyphae	23.0858
	17	hyphae	27.3834
	18	hyphae	27.3102
	19	hyphae	24.1262
	20	hyphae	34.1836
	21	hyphae	32.3065
	22	hyphae	34.3416
	23	hyphae	25.0956
	24	hyphae	25.2728
	25	hyphae	32.6461
	26	hyphae	27.5244
	27	hyphae	22.6988
	28	hyphae	23.7486
	29	hyphae	24.8432
	30	hyphae	33.9995
	31	hyphae	26.8492
	32	hyphae	28.7739
	33	hyphae	28.1106
	34	hyphae	31.2539
	35	hyphae	33.6651
	36	hyphae	25.4965
	37	hyphae	20.5896
	38	hyphae	26.94
	39	hyphae	28.2657
	40	hyphae	26.8844
	41	hyphae	24.6132
	42	hyphae	14.9432
	43	hyphae	23.2777
	44	hyphae	19.4725
	45	hyphae	31.2847
	46	hyphae	28.1508
	47	hyphae	27.0703
	48	hyphae	30.1137
	49	hyphae	23.8547
	50	hyphae	28.7855
	51	hyphae	22.1544
	52	hyphae	28.9046
	53	hyphae	29.9147
	54	hyphae	23.9997
	55	hyphae	26.3473
	56	hyphae	20.624
	57	hyphae	26.5741
	58	hyphae	26.3251
	59	hyphae	20.7082
	60	hyphae	29.1383
	61	hyphae	24.2877
	62	hyphae	28.7616
	63	pseudohyphae	8.87074
	64	pseudohyphae	10.3881
	65	pseudohyphae	9.37738
	66	pseudohyphae	10.0149
	67	pseudohyphae	9.62863
	68	pseudohyphae	8.93775
	69	pseudohyphae	9.3056
	70	pseudohyphae	10.5324
	71	pseudohyphae	10.4894
	72	pseudohyphae	7.85372
	73	pseudohyphae	7.97679
	74	pseudohyphae	8.32779
	75	pseudohyphae	9.46447
	76	pseudohyphae	8.66282
	77	pseudohyphae	8.15153
	78	pseudohyphae	9.57519
	79	pseudohyphae	10.1025
	80	pseudohyphae	10.1483
	81	pseudohyphae	11.0262
	82	pseudohyphae	7.24632
	83	pseudohyphae	9.42586
	84	pseudohyphae	8.92623
	85	pseudohyphae	9.62217
	86	pseudohyphae	9.37416
	87	pseudohyphae	8.03475
	88	pseudohyphae	9.20844
	89	pseudohyphae	8.60328
	90	pseudohyphae	9.56276
	91	pseudohyphae	8.33752
	92	pseudohyphae	10.7791
	93	pseudohyphae	9.77141
	94	pseudohyphae	10.3061
	95	pseudohyphae	11.4918
	96	pseudohyphae	7.80928
	97	yeast	0.924834
	98	yeast	0.99732
	99	yeast	0.923683
	100	yeast	0.984821
	101	yeast	0.9691
	102	yeast	1.00002
	103	yeast	0.988335
	104	yeast	0.971971
	105	yeast	0.969856
	106	yeast	0.992906
	107	yeast	0.884912
	108	yeast	0.969603
	109	yeast	1.02295
	110	yeast	1.03548
	111	yeast	0.946071
	112	yeast	1.03729
	113	yeast	1.01035
	114	yeast	1.0894
	115	yeast	1.04689
	116	yeast	1.02062
	117	yeast	0.979188
	118	yeast	1.01933
	119	yeast	0.953035
	120	yeast	1.03871
	121	yeast	0.944083
	122	yeast	0.988336
	123	yeast	1.05112
	124	yeast	1.00704
	125	yeast	0.973557
	126	yeast	0.930073
	127	yeast	0.957558
	128	yeast	1.05503
	129	yeast	0.95671
	130	yeast	0.918014
	131	yeast	0.987318
	132	yeast	1.02077
	133	yeast	0.962538
	134	yeast	1.01159
	135	yeast	1.03057
	136	yeast	0.983558
	137	yeast	1.03543
	138	yeast	0.995911
	139	yeast	1.08166
	140	yeast	1.11042
	141	yeast	0.976881
	142	yeast	0.908134
	143	yeast	1.03041
	144	yeast	0.980039
	145	yeast	1.0389
	146	yeast	0.986501
	147	yeast	0.928851
	148	yeast	0.938553
	149	yeast	1.0112
	150	yeast	0.948706
	151	yeast	1.00172
	152	yeast	1.06841
	153	yeast	1.04867
	154	yeast	0.871262
	155	yeast	0.964867
	156	yeast	1.02614
	157	yeast	0.943768
	158	yeast	1.04841
	159	yeast	1.06373
	160	yeast	0.969376
	161	yeast	1.03973
	162	yeast	0.987925
	163	yeast	1.07756
	164	yeast	1.02936
	165	yeast	1.02349
	166	yeast	0.926322
	167	yeast	0.990743
	168	yeast	0.998604
	169	yeast	0.975757
	170	yeast	1.02208
	171	yeast	0.992018
	172	yeast	1.06331
	173	yeast	1.04387
	174	yeast	1.11016
	175	yeast	1.02333
	176	yeast	1.05078
	177	yeast	0.896814
	178	yeast	0.974261
	179	yeast	1.02636
	180	yeast	1.05894
	181	yeast	0.978988
	182	yeast	1.04593
	183	yeast	1.00829
	184	yeast	1.06572
	185	yeast	0.965443
	186	yeast	0.981458
	187	yeast	0.985609
	188	yeast	0.987191
	189	yeast	1.04802
	190	yeast	0.964775
	191	yeast	0.961971
	192	yeast	1.07349
	193	yeast	0.990408
	194	yeast	0.990079
	195	yeast	1.05284
	196	yeast	1.13237
	197	yeast	1.04394
	198	yeast	0.99824
	199	yeast	0.921607
	200	yeast	0.959743
L26	cell #	cell type	length / width measurement	Filamentation score
	1	hyphae	26.982	2800
	2	hyphae	30.4369
	3	hyphae	24.0774
	4	hyphae	25.613
	5	hyphae	21.2285
	6	hyphae	18.87
	7	hyphae	33.263
	8	hyphae	25.4468
	9	hyphae	20.7371
	10	hyphae	32.3652
	11	hyphae	28.3099
	12	hyphae	22.0477
	13	hyphae	27.9764
	14	hyphae	22.1432
	15	hyphae	27.3786
	16	hyphae	30.3908
	17	hyphae	28.5124
	18	hyphae	25.3731
	19	hyphae	34.8147
	20	hyphae	32.8416
	21	hyphae	33.7198
	22	hyphae	25.985
	23	hyphae	21.6366
	24	hyphae	26.9393
	25	hyphae	32.8535
	26	hyphae	28.595
	27	hyphae	33.5565
	28	hyphae	30.4126
	29	hyphae	26.8156
	30	hyphae	18.7899
	31	hyphae	28.2174
	32	hyphae	20.5545
	33	hyphae	24.0006
	34	hyphae	28.4875
	35	hyphae	30.1836
	36	hyphae	30.2038
	37	hyphae	23.1688
	38	hyphae	30.4992
	39	hyphae	28.419
	40	hyphae	21.9944
	41	hyphae	31.9424
	42	hyphae	21.2905
	43	hyphae	26.143
	44	hyphae	27.7068
	45	hyphae	20.6702
	46	hyphae	28.5511
	47	hyphae	22.8085
	48	hyphae	24.5326
	49	hyphae	26.407
	50	hyphae	27.3607
	51	hyphae	28.2293
	52	hyphae	22.2195
	53	hyphae	28.5622
	54	hyphae	30.6626
	55	hyphae	30.9163
	56	hyphae	24.8935
	57	hyphae	27.8121
	58	hyphae	32.9758
	59	hyphae	30.4855
	60	hyphae	23.4679
	61	hyphae	24.0045
	62	hyphae	32.6502
	63	hyphae	29.8544
	64	hyphae	27.3245
	65	hyphae	22.841
	66	hyphae	26.3688
	67	hyphae	25.6781
	68	hyphae	28.9655
	69	hyphae	28.0967
	70	hyphae	26.4943
	71	hyphae	23.714
	72	hyphae	28.337
	73	hyphae	30.8498
	74	hyphae	34.1106
	75	hyphae	20.7098
	76	hyphae	23.1995
	77	hyphae	27.4594
	78	hyphae	27.7177
	79	hyphae	31.2762
	80	hyphae	26.5014
	81	hyphae	31.2218
	82	hyphae	30.1676
	83	hyphae	35.1883
	84	hyphae	27.5908
	85	hyphae	26.8175
	86	hyphae	30.217
	87	hyphae	23.0113
	88	hyphae	28.0899
	89	hyphae	31.265
	90	hyphae	26.0675
	91	hyphae	27.5524
	92	hyphae	21.5796
	93	hyphae	21.2234
	94	hyphae	29.8854
	95	hyphae	17.9751
	96	hyphae	20.7738
	97	hyphae	21.6301
	98	hyphae	24.832
	99	hyphae	29.0498
	100	hyphae	28.2299
	101	yeast	0.919631
	102	yeast	1.00459
	103	yeast	0.98268
	104	yeast	1.03082
	105	yeast	1.07814
	106	yeast	0.965101
	107	yeast	1.10462
	108	yeast	0.961519
	109	yeast	1.01578
	110	yeast	0.974649
	111	yeast	1.03985
	112	yeast	1.02613
	113	yeast	1.0443
	114	yeast	1.04873
	115	yeast	0.930687
	116	yeast	0.973127
	117	yeast	0.964968
	118	yeast	0.966797
	119	yeast	1.06679
	120	yeast	1.03895
	121	yeast	1.03062
	122	yeast	0.949095
	123	yeast	1.08741
	124	yeast	0.985269
	125	yeast	0.937553
	126	yeast	1.09
	127	yeast	0.990507
	128	yeast	1.06298
	129	yeast	0.93705
	130	yeast	0.993594
	131	yeast	0.988855
	132	yeast	1.07947
	133	yeast	1.02918
	134	yeast	0.972764
	135	yeast	0.970759
	136	yeast	0.99863
	137	yeast	1.00477
	138	yeast	0.956538
	139	yeast	0.958763
	140	yeast	1.02717
	141	yeast	1.01773
	142	yeast	1.0796
	143	yeast	0.974006
	144	yeast	0.915185
	145	yeast	1.00891
	146	yeast	0.949348
	147	yeast	1.03808
	148	yeast	1.07229
	149	yeast	1.03829
	150	yeast	0.985257
	151	yeast	1.00492
	152	yeast	1.03529
	153	yeast	0.978716
	154	yeast	1.02915
	155	yeast	0.966427
	156	yeast	0.923306
	157	yeast	0.871817
	158	yeast	0.991096
	159	yeast	0.934843
	160	yeast	0.931542
	161	yeast	0.953133
	162	yeast	0.965221
	163	yeast	1.05528
	164	yeast	1.00803
	165	yeast	1.00639
	166	yeast	1.03613
	167	yeast	0.998299
	168	yeast	0.967921
	169	yeast	0.920154
	170	yeast	1.02787
	171	yeast	0.979653
	172	yeast	1.00236
	173	yeast	1.01161
	174	yeast	0.972287
	175	yeast	0.975025
	176	yeast	0.929522
	177	yeast	1.03206
	178	yeast	1.05809
	179	yeast	0.927121
	180	yeast	1.07544
	181	yeast	1.03438
	182	yeast	1.11553
	183	yeast	1.04947
	184	yeast	0.928014
	185	yeast	1.00138
	186	yeast	1.04891
	187	yeast	0.978877
	188	yeast	0.939955
	189	yeast	1.0031
	190	yeast	0.913157
	191	yeast	1.01014
	192	yeast	1.08405
	193	yeast	1.01454
	194	yeast	0.979433
	195	yeast	1.00513
	196	yeast	1.00092
	197	yeast	1.106
	198	yeast	0.985659
	199	yeast	0.954787
	200	yeast	1.01033
GC75	cell #	cell type	length / width measurement	Filamentation score
	1	hyphae	29.892	3472
	2	hyphae	30.3802
	3	hyphae	33.6807
	4	hyphae	25.3271
	5	hyphae	25.8244
	6	hyphae	33.0556
	7	hyphae	29.4173
	8	hyphae	34.0083
	9	hyphae	29.6081
	10	hyphae	22.7449
	11	hyphae	21.7674
	12	hyphae	30.8226
	13	hyphae	35.6783
	14	hyphae	26.4495
	15	hyphae	23.6981
	16	hyphae	30.4414
	17	hyphae	25.7754
	18	hyphae	30.0746
	19	hyphae	27.7937
	20	hyphae	29.4191
	21	hyphae	30.8119
	22	hyphae	32.3015
	23	hyphae	22.6873
	24	hyphae	28.6598
	25	hyphae	29.3281
	26	hyphae	23.722
	27	hyphae	29.4032
	28	hyphae	30.8091
	29	hyphae	26.2013
	30	hyphae	33.0124
	31	hyphae	30.3068
	32	hyphae	24.7317
	33	hyphae	26.7349
	34	hyphae	20.0162
	35	hyphae	29.1566
	36	hyphae	24.8665
	37	hyphae	26.0046
	38	hyphae	32.0616
	39	hyphae	24.1464
	40	hyphae	27.7878
	41	hyphae	22.3382
	42	hyphae	25.028
	43	hyphae	24.9056
	44	hyphae	33.79
	45	hyphae	22.8023
	46	hyphae	26.064
	47	hyphae	27.7911
	48	hyphae	35.3255
	49	hyphae	25.6432
	50	hyphae	23.3245
	51	hyphae	25.1738
	52	hyphae	20.1882
	53	hyphae	24.8205
	54	hyphae	26.0047
	55	hyphae	21.4249
	56	hyphae	20.0457
	57	hyphae	27.7375
	58	hyphae	34.7787
	59	hyphae	22.2367
	60	hyphae	28.1526
	61	hyphae	32.4637
	62	hyphae	32.9218
	63	hyphae	22.099
	64	hyphae	28.477
	65	hyphae	30.8588
	66	hyphae	27.9149
	67	hyphae	29.2598
	68	hyphae	23.5523
	69	hyphae	30.8746
	70	hyphae	27.7624
	71	hyphae	28.5677
	72	hyphae	22.353
	73	hyphae	33.7963
	74	hyphae	31.4677
	75	hyphae	27.8822
	76	hyphae	23.2295
	77	hyphae	24.2159
	78	hyphae	25.822
	79	hyphae	32.5395
	80	hyphae	28.3865
	81	hyphae	27.4969
	82	hyphae	25.4148
	83	hyphae	25.4578
	84	hyphae	31.7665
	85	hyphae	27.7339
	86	hyphae	27.1363
	87	hyphae	24.0199
	88	hyphae	28.8876
	89	hyphae	30.8402
	90	hyphae	18.7339
	91	hyphae	29.0365
	92	hyphae	34.9943
	93	hyphae	32.4237
	94	hyphae	25.1215
	95	hyphae	19.8969
	96	hyphae	31.5037
	97	hyphae	23.174
	98	hyphae	32.8122
	99	hyphae	24.1108
	100	hyphae	30.1693
	101	hyphae	32.7853
	102	hyphae	29.8555
	103	pseudohyphae	8.18079
	104	pseudohyphae	9.08597
	105	pseudohyphae	9.17294
	106	pseudohyphae	8.32568
	107	pseudohyphae	8.76776
	108	pseudohyphae	9.08872
	109	pseudohyphae	10.8621
	110	pseudohyphae	9.20142
	111	pseudohyphae	8.86285
	112	pseudohyphae	8.01655
	113	pseudohyphae	10.6329
	114	pseudohyphae	10.5223
	115	pseudohyphae	8.78391
	116	pseudohyphae	9.92705
	117	pseudohyphae	9.90149
	118	pseudohyphae	8.92195
	119	pseudohyphae	8.64954
	120	pseudohyphae	9.29466
	121	pseudohyphae	11.2228
	122	pseudohyphae	9.59279
	123	pseudohyphae	9.285
	124	pseudohyphae	9.82173
	125	pseudohyphae	8.52324
	126	pseudohyphae	10.0271
	127	pseudohyphae	11.1924
	128	pseudohyphae	8.51618
	129	pseudohyphae	7.16566
	130	pseudohyphae	9.04148
	131	pseudohyphae	9.6439
	132	pseudohyphae	9.86166
	133	pseudohyphae	11.0733
	134	pseudohyphae	10.8858
	135	pseudohyphae	9.78966
	136	pseudohyphae	9.01307
	137	pseudohyphae	9.86377
	138	pseudohyphae	8.93279
	139	pseudohyphae	10.0807
	140	pseudohyphae	10.3589
	141	pseudohyphae	8.81823
	142	pseudohyphae	10.8187
	143	pseudohyphae	10.5759
	144	pseudohyphae	9.68224
	145	pseudohyphae	9.15087
	146	pseudohyphae	8.42679
	147	pseudohyphae	7.73963
	148	pseudohyphae	9.84708
	149	pseudohyphae	10.3672
	150	pseudohyphae	9.49495
	151	pseudohyphae	9.16471
	152	pseudohyphae	8.19467
	153	pseudohyphae	10.5799
	154	pseudohyphae	7.80328
	155	pseudohyphae	11.3478
	156	pseudohyphae	8.72323
	157	pseudohyphae	10.4892
	158	pseudohyphae	8.85693
	159	pseudohyphae	7.96928
	160	pseudohyphae	9.48817
	161	pseudohyphae	8.14707
	162	pseudohyphae	8.35806
	163	pseudohyphae	8.55585
	164	pseudohyphae	7.49833
	165	pseudohyphae	9.24498
	166	pseudohyphae	9.65246
	167	pseudohyphae	9.48086
	168	pseudohyphae	7.43306
	169	yeast	1.03843
	170	yeast	0.97469
	171	yeast	0.979003
	172	yeast	0.966453
	173	yeast	0.993936
	174	yeast	1.08922
	175	yeast	0.980363
	176	yeast	0.982708
	177	yeast	0.981023
	178	yeast	1.0641
	179	yeast	0.979356
	180	yeast	1.01001
	181	yeast	1.01517
	182	yeast	0.986558
	183	yeast	0.931979
	184	yeast	0.967397
	185	yeast	0.996268
	186	yeast	0.963475
	187	yeast	0.953322
	188	yeast	0.948771
	189	yeast	1.07653
	190	yeast	0.96993
	191	yeast	1.08298
	192	yeast	0.874382
	193	yeast	0.929825
	194	yeast	1.00599
	195	yeast	1.05909
	196	yeast	1.00704
	197	yeast	1.00093
	198	yeast	1.06189
	199	yeast	1.07654
	200	yeast	1.05264
P37005	cell #	cell type	length / width measurement	Filamentation score
	1	hyphae	29.4526	1157.33
	2	hyphae	29.632
	3	hyphae	24.7754
	4	hyphae	36.7154
	5	hyphae	27.1772
	6	hyphae	24.8472
	7	hyphae	25.3509
	8	hyphae	29.7513
	9	hyphae	22.8313
	10	hyphae	27.5693
	11	hyphae	31.6827
	12	hyphae	28.5893
	13	hyphae	32.3797
	14	hyphae	25.4163
	15	hyphae	36.0964
	16	hyphae	23.2479
	17	hyphae	27.7822
	18	hyphae	30.4045
	19	hyphae	23.6384
	20	hyphae	22.6601
	21	pseudohyphae	7.73676
	22	pseudohyphae	8.6686
	23	pseudohyphae	7.89485
	24	pseudohyphae	6.88758
	25	pseudohyphae	5.95214
	26	pseudohyphae	7.96306
	27	pseudohyphae	8.96317
	28	pseudohyphae	8.66587
	29	pseudohyphae	6.51615
	30	pseudohyphae	7.19466
	31	pseudohyphae	7.88622
	32	pseudohyphae	7.87837
	33	pseudohyphae	8.00829
	34	pseudohyphae	6.96723
	35	pseudohyphae	7.46842
	36	pseudohyphae	8.54459
	37	pseudohyphae	7.35018
	38	pseudohyphae	8.06582
	39	pseudohyphae	8.18439
	40	pseudohyphae	7.71866
	41	pseudohyphae	8.57703
	42	pseudohyphae	7.26524
	43	pseudohyphae	5.76895
	44	pseudohyphae	7.52405
	45	pseudohyphae	7.87063
	46	pseudohyphae	7.22257
	47	pseudohyphae	7.74321
	48	pseudohyphae	6.10353
	49	pseudohyphae	5.96767
	50	pseudohyphae	7.92212
	51	pseudohyphae	7.77224
	52	pseudohyphae	7.03936
	53	pseudohyphae	6.86487
	54	pseudohyphae	5.36425
	55	pseudohyphae	6.60912
	56	pseudohyphae	7.54578
	57	pseudohyphae	8.22236
	58	pseudohyphae	7.73692
	59	pseudohyphae	7.72304
	60	pseudohyphae	5.80817
	61	pseudohyphae	9.03353
	62	pseudohyphae	6.62079
	63	pseudohyphae	6.44474
	64	pseudohyphae	7.56744
	65	pseudohyphae	8.10628
	66	pseudohyphae	7.9596
	67	pseudohyphae	8.24708
	68	pseudohyphae	9.58963
	69	pseudohyphae	5.75669
	70	pseudohyphae	5.93994
	71	pseudohyphae	6.52203
	72	pseudohyphae	8.10536
	73	pseudohyphae	8.40525
	74	pseudohyphae	7.89625
	75	pseudohyphae	9.6207
	76	pseudohyphae	6.85288
	77	pseudohyphae	7.20196
	78	pseudohyphae	7.78442
	79	pseudohyphae	7.45644
	80	pseudohyphae	8.20336
	81	pseudohyphae	5.78382
	82	pseudohyphae	7.27235
	83	pseudohyphae	10.2419
	84	pseudohyphae	7.55477
	85	yeast	1.02703
	86	yeast	0.979132
	87	yeast	0.988893
	88	yeast	0.996857
	89	yeast	0.946824
	90	yeast	1.00952
	91	yeast	0.928938
	92	yeast	1.04746
	93	yeast	0.948747
	94	yeast	1.03683
	95	yeast	1.00832
	96	yeast	0.918008
	97	yeast	1.0761
	98	yeast	1.03385
	99	yeast	0.960084
	100	yeast	0.948653
	101	yeast	1.02353
	102	yeast	1.00767
	103	yeast	1.08147
	104	yeast	1.06921
	105	yeast	1.06983
	106	yeast	0.972705
	107	yeast	1.02105
	108	yeast	1.07545
	109	yeast	0.998785
	110	yeast	0.966698
	111	yeast	1.06122
	112	yeast	0.90739
	113	yeast	1.04394
	114	yeast	0.995159
	115	yeast	1.06489
	116	yeast	1.07496
	117	yeast	1.054
	118	yeast	0.987476
	119	yeast	1.03452
	120	yeast	0.969381
	121	yeast	1.11323
	122	yeast	0.981083
	123	yeast	0.982607
	124	yeast	0.96284
	125	yeast	1.06654
	126	yeast	1.00373
	127	yeast	1.02923
	128	yeast	1.03813
	129	yeast	0.99027
	130	yeast	0.970723
	131	yeast	0.946943
	132	yeast	1.03791
	133	yeast	1.03439
	134	yeast	1.04439
	135	yeast	1.01436
	136	yeast	1.03301
	137	yeast	0.963537
	138	yeast	0.965122
	139	yeast	0.963991
	140	yeast	0.98706
	141	yeast	0.985595
	142	yeast	1.04383
	143	yeast	1.08478
	144	yeast	0.978863
	145	yeast	1.07259
	146	yeast	1.03116
	147	yeast	0.936776
	148	yeast	1.04854
	149	yeast	1.06819
	150	yeast	0.988833
	151	yeast	0.831257
	152	yeast	0.900139
	153	yeast	1.039
	154	yeast	0.904333
	155	yeast	0.96282
	156	yeast	0.953305
	157	yeast	1.06243
	158	yeast	0.963436
	159	yeast	1.03179
	160	yeast	0.930859
	161	yeast	0.948355
	162	yeast	0.949634
	163	yeast	1.05538
	164	yeast	1.04765
	165	yeast	0.960507
	166	yeast	1.00539
	167	yeast	0.951355
	168	yeast	1.12405
	169	yeast	0.98262
	170	yeast	1.0086
	171	yeast	0.988077
	172	yeast	0.96928
	173	yeast	1.01973
	174	yeast	0.995869
	175	yeast	1.04607
	176	yeast	1.00628
	177	yeast	0.945055
	178	yeast	0.945454
	179	yeast	0.947932
	180	yeast	1.02677
	181	yeast	1.04653
	182	yeast	0.947322
	183	yeast	1.02307
	184	yeast	0.952266
	185	yeast	1.03318
	186	yeast	1.05091
	187	yeast	0.957372
	188	yeast	0.958957
	189	yeast	1.04994
	190	yeast	1.0445
	191	yeast	0.979304
	192	yeast	0.988839
	193	yeast	0.981824
	194	yeast	0.961388
	195	yeast	0.982573
	196	yeast	0.983478
	197	yeast	0.915828
	198	yeast	0.983566
	199	yeast	0.944545
	200	yeast	1.00835
P75063	cell #	cell type	length / width measurement	Filamentation score
	1	hyphae	25.3896	3453.33
	2	hyphae	33.7975
	3	hyphae	22.5328
	4	hyphae	31.7924
	5	hyphae	28.1655
	6	hyphae	29.4662
	7	hyphae	29.4929
	8	hyphae	35.305
	9	hyphae	21.9187
	10	hyphae	20.3738
	11	hyphae	30.8419
	12	hyphae	25.5788
	13	hyphae	28.7063
	14	hyphae	32.5224
	15	hyphae	29.7253
	16	hyphae	24.8039
	17	hyphae	25.3832
	18	hyphae	35.5256
	19	hyphae	26.1006
	20	hyphae	31.4482
	21	hyphae	28.8032
	22	hyphae	27.0206
	23	hyphae	23.1156
	24	hyphae	30.4994
	25	hyphae	26.9803
	26	hyphae	32.0335
	27	hyphae	24.5603
	28	hyphae	23.8214
	29	hyphae	34.4481
	30	hyphae	31.9338
	31	hyphae	30.8794
	32	hyphae	32.5217
	33	hyphae	27.7115
	34	hyphae	32.4047
	35	hyphae	30.6668
	36	hyphae	24.615
	37	hyphae	30.7804
	38	hyphae	22.2032
	39	hyphae	26.833
	40	hyphae	21.7692
	41	hyphae	31.0743
	42	hyphae	34.4121
	43	hyphae	23.7495
	44	hyphae	27.3087
	45	hyphae	18.4325
	46	hyphae	31.3082
	47	hyphae	25.5143
	48	hyphae	26.7656
	49	hyphae	27.4757
	50	hyphae	27.6804
	51	hyphae	19.5839
	52	hyphae	35.0443
	53	hyphae	30.3305
	54	hyphae	29.7309
	55	hyphae	21.2517
	56	hyphae	27.4436
	57	hyphae	27.0553
	58	hyphae	24.9486
	59	hyphae	20.0994
	60	hyphae	30.5781
	61	hyphae	22.1128
	62	hyphae	32.9119
	63	hyphae	26.384
	64	hyphae	29.7408
	65	hyphae	27.115
	66	hyphae	22.7546
	67	hyphae	24.506
	68	hyphae	29.8456
	69	hyphae	24.3966
	70	hyphae	28.2244
	71	hyphae	33.8881
	72	hyphae	28.729
	73	hyphae	27.5486
	74	hyphae	25.623
	75	hyphae	18.9188
	76	hyphae	29.4238
	77	hyphae	31.2804
	78	hyphae	32.629
	79	hyphae	29.3416
	80	hyphae	25.1011
	81	hyphae	21.2941
	82	hyphae	27.915
	83	hyphae	21.304
	84	hyphae	27.6977
	85	hyphae	24.8734
	86	hyphae	29.4415
	87	hyphae	30.2008
	88	hyphae	25.3803
	89	hyphae	28.373
	90	hyphae	29.8971
	91	hyphae	19.7734
	92	hyphae	31.0936
	93	hyphae	27.2879
	94	hyphae	25.7329
	95	hyphae	30.2032
	96	hyphae	24.5156
	97	hyphae	28.9956
	98	hyphae	24.5344
	99	hyphae	26.1395
	100	hyphae	24.2586
	101	hyphae	34.1544
	102	hyphae	24.6351
	103	hyphae	32.9002
	104	hyphae	30.8009
	105	hyphae	24.541
	106	hyphae	21.4199
	107	hyphae	23.1057
	108	hyphae	27.6475
	109	hyphae	26.3753
	110	hyphae	25.4579
	111	hyphae	33.1334
	112	hyphae	26.183
	113	pseudohyphae	10.5512
	114	pseudohyphae	8.01996
	115	pseudohyphae	8.24768
	116	pseudohyphae	8.00968
	117	pseudohyphae	8.71667
	118	pseudohyphae	7.94776
	119	pseudohyphae	8.02209
	120	pseudohyphae	10.8906
	121	pseudohyphae	9.54704
	122	pseudohyphae	8.54067
	123	pseudohyphae	10.2164
	124	pseudohyphae	8.18048
	125	pseudohyphae	11.1518
	126	pseudohyphae	9.82238
	127	pseudohyphae	8.48515
	128	pseudohyphae	9.5842
	129	pseudohyphae	7.65812
	130	pseudohyphae	9.5227
	131	pseudohyphae	9.65848
	132	pseudohyphae	9.24193
	133	pseudohyphae	7.90526
	134	pseudohyphae	10.6616
	135	pseudohyphae	9.9666
	136	pseudohyphae	9.71804
	137	pseudohyphae	10.8265
	138	pseudohyphae	10.7288
	139	pseudohyphae	9.14426
	140	pseudohyphae	10.117
	141	pseudohyphae	10.2548
	142	pseudohyphae	8.7709
	143	pseudohyphae	8.68208
	144	pseudohyphae	9.84375
	145	pseudohyphae	9.74881
	146	pseudohyphae	8.94996
	147	yeast	0.992605
	148	yeast	0.98087
	149	yeast	1.04294
	150	yeast	1.03296
	151	yeast	1.00182
	152	yeast	0.948655
	153	yeast	1.09041
	154	yeast	0.99336
	155	yeast	1.06618
	156	yeast	0.899825
	157	yeast	1.08689
	158	yeast	0.997015
	159	yeast	0.956451
	160	yeast	0.97654
	161	yeast	1.03705
	162	yeast	0.933945
	163	yeast	0.963728
	164	yeast	0.98324
	165	yeast	0.917507
	166	yeast	0.979268
	167	yeast	0.91432
	168	yeast	0.954796
	169	yeast	1.04309
	170	yeast	1.05736
	171	yeast	1.03459
	172	yeast	1.02345
	173	yeast	1.01805
	174	yeast	1.05523
	175	yeast	1.03986
	176	yeast	1.05462
	177	yeast	1.06149
	178	yeast	0.955856
	179	yeast	0.92505
	180	yeast	1.0763
	181	yeast	0.981272
	182	yeast	0.991741
	183	yeast	0.983786
	184	yeast	1.07226
	185	yeast	1.02874
	186	yeast	0.970751
	187	yeast	0.955064
	188	yeast	0.953256
	189	yeast	0.945094
	190	yeast	1.09365
	191	yeast	1.0081
	192	yeast	1.05346
	193	yeast	1.0232
	194	yeast	1.02567
	195	yeast	0.965356
	196	yeast	0.941641
	197	yeast	0.990725
	198	yeast	0.94501
	199	yeast	1.03648
	200	yeast	0.939434
P76067	cell #	cell type	length / width measurement	Filamentation score
	1	hyphae	18.9221	597.333
	2	hyphae	26.3893
	3	hyphae	22.5333
	4	hyphae	13.8343
	5	hyphae	19.2383
	6	hyphae	18.0807
	7	hyphae	24.9629
	8	hyphae	17.2684
	9	hyphae	19.4076
	10	hyphae	25.2258
	11	hyphae	19.4271
	12	hyphae	30.1633
	13	hyphae	21.3558
	14	hyphae	23.7755
	15	hyphae	25.6255
	16	hyphae	21.79
	17	pseudohyphae	4.16591
	18	pseudohyphae	4.8852
	19	pseudohyphae	6.05608
	20	pseudohyphae	6.78731
	21	pseudohyphae	5.58208
	22	pseudohyphae	5.24792
	23	pseudohyphae	5.94186
	24	pseudohyphae	3.88566
	25	pseudohyphae	4.72038
	26	pseudohyphae	4.88893
	27	pseudohyphae	6.90281
	28	pseudohyphae	4.11445
	29	pseudohyphae	3.05818
	30	pseudohyphae	4.62398
	31	pseudohyphae	5.08774
	32	pseudohyphae	5.38483
	33	yeast	0.960848
	34	yeast	1.03156
	35	yeast	1.10525
	36	yeast	0.970372
	37	yeast	0.977232
	38	yeast	0.908276
	39	yeast	0.988555
	40	yeast	0.955519
	41	yeast	1.06166
	42	yeast	1.0057
	43	yeast	0.991276
	44	yeast	1.06775
	45	yeast	0.990474
	46	yeast	1.00959
	47	yeast	1.02805
	48	yeast	0.888948
	49	yeast	1.03833
	50	yeast	0.958504
	51	yeast	0.997554
	52	yeast	0.908437
	53	yeast	1.05843
	54	yeast	1.05232
	55	yeast	0.934004
	56	yeast	0.92255
	57	yeast	0.980077
	58	yeast	0.90174
	59	yeast	1.02925
	60	yeast	0.9756
	61	yeast	1.0667
	62	yeast	0.997032
	63	yeast	1.00065
	64	yeast	1.02613
	65	yeast	0.992186
	66	yeast	1.0568
	67	yeast	1.00199
	68	yeast	0.970864
	69	yeast	1.02387
	70	yeast	0.908657
	71	yeast	1.07358
	72	yeast	1.0045
	73	yeast	0.947415
	74	yeast	1.01275
	75	yeast	1.06284
	76	yeast	0.959448
	77	yeast	0.977778
	78	yeast	0.930064
	79	yeast	1.06577
	80	yeast	0.967136
	81	yeast	1.00723
	82	yeast	1.08672
	83	yeast	0.987442
	84	yeast	0.926903
	85	yeast	1.07705
	86	yeast	0.970883
	87	yeast	0.995986
	88	yeast	1.00426
	89	yeast	0.961812
	90	yeast	0.857185
	91	yeast	0.941554
	92	yeast	0.918
	93	yeast	0.904888
	94	yeast	1.05664
	95	yeast	0.973117
	96	yeast	0.95374
	97	yeast	1.00389
	98	yeast	1.05703
	99	yeast	1.02894
	100	yeast	1.06553
	101	yeast	0.974148
	102	yeast	0.951522
	103	yeast	0.982634
	104	yeast	1.02985
	105	yeast	1.0957
	106	yeast	0.990634
	107	yeast	1.04497
	108	yeast	1.03422
	109	yeast	1.01326
	110	yeast	1.01858
	111	yeast	0.963798
	112	yeast	1.01175
	113	yeast	0.949053
	114	yeast	1.02428
	115	yeast	1.00972
	116	yeast	0.97927
	117	yeast	0.899132
	118	yeast	0.995479
	119	yeast	1.10326
	120	yeast	0.978796
	121	yeast	0.992965
	122	yeast	1.02311
	123	yeast	1.1002
	124	yeast	0.971841
	125	yeast	1.03996
	126	yeast	1.03045
	127	yeast	1.05945
	128	yeast	1.0021
	129	yeast	1.07982
	130	yeast	1.10221
	131	yeast	1.02773
	132	yeast	0.991355
	133	yeast	1.05991
	134	yeast	1.01762
	135	yeast	1.0467
	136	yeast	1.03699
	137	yeast	1.02946
	138	yeast	1.02701
	139	yeast	1.02845
	140	yeast	0.866847
	141	yeast	1.03291
	142	yeast	0.99678
	143	yeast	1.0133
	144	yeast	1.01572
	145	yeast	1.0399
	146	yeast	0.998983
	147	yeast	1.01715
	148	yeast	0.963128
	149	yeast	0.944194
	150	yeast	0.970863
	151	yeast	0.91067
	152	yeast	1.05069
	153	yeast	0.963446
	154	yeast	0.939835
	155	yeast	0.990713
	156	yeast	0.942346
	157	yeast	1.08303
	158	yeast	1.0445
	159	yeast	0.921065
	160	yeast	0.959502
	161	yeast	0.961213
	162	yeast	0.95927
	163	yeast	1.10177
	164	yeast	1.02184
	165	yeast	0.974611
	166	yeast	0.92855
	167	yeast	0.956116
	168	yeast	1.00631
	169	yeast	0.980776
	170	yeast	1.03387
	171	yeast	1.03785
	172	yeast	1.03129
	173	yeast	0.987431
	174	yeast	1.0625
	175	yeast	1.05961
	176	yeast	1.00558
	177	yeast	0.974248
	178	yeast	0.972763
	179	yeast	0.938192
	180	yeast	0.972707
	181	yeast	1.03757
	182	yeast	0.955184
	183	yeast	0.955566
	184	yeast	0.947646
	185	yeast	0.983883
	186	yeast	1.0442
	187	yeast	1.02144
	188	yeast	1.01021
	189	yeast	0.99064
	190	yeast	1.05371
	191	yeast	1.02958
	192	yeast	1.0376
	193	yeast	1.00139
	194	yeast	0.999039
	195	yeast	0.986044
	196	yeast	1.04118
	197	yeast	1.01377
	198	yeast	1.05881
	199	yeast	1.0134
	200	yeast	0.946824
P78048	cell #	cell type	length / width measurement	Filamentation score
	1	pseudohyphae	8.61656	1792
	2	pseudohyphae	8.79041
	3	pseudohyphae	8.13553
	4	pseudohyphae	9.61575
	5	pseudohyphae	8.51386
	6	pseudohyphae	10.1123
	7	pseudohyphae	9.13728
	8	pseudohyphae	8.50428
	9	pseudohyphae	9.28689
	10	pseudohyphae	6.15317
	11	pseudohyphae	9.31693
	12	pseudohyphae	7.00066
	13	pseudohyphae	9.79152
	14	pseudohyphae	9.16718
	15	pseudohyphae	10.269
	16	pseudohyphae	10.6639
	17	pseudohyphae	9.64133
	18	pseudohyphae	10.1207
	19	pseudohyphae	8.8757
	20	pseudohyphae	8.29144
	21	pseudohyphae	8.5029
	22	pseudohyphae	8.87756
	23	pseudohyphae	6.02494
	24	pseudohyphae	8.96182
	25	pseudohyphae	10.0137
	26	pseudohyphae	9.81557
	27	pseudohyphae	8.62163
	28	pseudohyphae	8.91918
	29	pseudohyphae	11.0307
	30	pseudohyphae	11.0434
	31	pseudohyphae	9.16354
	32	pseudohyphae	11.2381
	33	pseudohyphae	8.88767
	34	pseudohyphae	5.73451
	35	pseudohyphae	9.85766
	36	pseudohyphae	9.40841
	37	pseudohyphae	9.7877
	38	pseudohyphae	10.4681
	39	pseudohyphae	8.54379
	40	pseudohyphae	7.05615
	41	pseudohyphae	9.91048
	42	pseudohyphae	8.49283
	43	pseudohyphae	8.09912
	44	pseudohyphae	9.99848
	45	pseudohyphae	8.15705
	46	pseudohyphae	11.5419
	47	pseudohyphae	7.35168
	48	pseudohyphae	9.72432
	49	pseudohyphae	10.1264
	50	pseudohyphae	8.93916
	51	pseudohyphae	10.1073
	52	pseudohyphae	10.2571
	53	pseudohyphae	8.98179
	54	pseudohyphae	9.24415
	55	pseudohyphae	8.26551
	56	pseudohyphae	9.40284
	57	pseudohyphae	10.1119
	58	pseudohyphae	9.23535
	59	pseudohyphae	8.6541
	60	pseudohyphae	9.29191
	61	pseudohyphae	9.45779
	62	pseudohyphae	9.94993
	63	pseudohyphae	12.0739
	64	pseudohyphae	9.13477
	65	pseudohyphae	8.6246
	66	pseudohyphae	7.2515
	67	pseudohyphae	11.0065
	68	pseudohyphae	9.92504
	69	pseudohyphae	7.77516
	70	pseudohyphae	9.05357
	71	pseudohyphae	9.42865
	72	pseudohyphae	8.06956
	73	pseudohyphae	10.2762
	74	pseudohyphae	9.1611
	75	pseudohyphae	9.24308
	76	pseudohyphae	9.29502
	77	pseudohyphae	10.0059
	78	pseudohyphae	9.29056
	79	pseudohyphae	9.08228
	80	pseudohyphae	11.0565
	81	pseudohyphae	10.2356
	82	pseudohyphae	8.38497
	83	pseudohyphae	10.5055
	84	pseudohyphae	11.8199
	85	pseudohyphae	8.08449
	86	pseudohyphae	8.15397
	87	pseudohyphae	9.98101
	88	pseudohyphae	9.56651
	89	pseudohyphae	8.48859
	90	pseudohyphae	10.4305
	91	pseudohyphae	8.35808
	92	pseudohyphae	8.33678
	93	pseudohyphae	8.67029
	94	pseudohyphae	10.7075
	95	pseudohyphae	8.79013
	96	pseudohyphae	9.0422
	97	pseudohyphae	10.0112
	98	pseudohyphae	8.9706
	99	pseudohyphae	9.68788
	100	pseudohyphae	7.94861
	101	pseudohyphae	10.6582
	102	pseudohyphae	8.91093
	103	pseudohyphae	10.4808
	104	pseudohyphae	8.6508
	105	pseudohyphae	9.57918
	106	pseudohyphae	9.87394
	107	pseudohyphae	9.5259
	108	pseudohyphae	8.59379
	109	pseudohyphae	9.02405
	110	pseudohyphae	8.0279
	111	pseudohyphae	10.5463
	112	pseudohyphae	8.41172
	113	pseudohyphae	8.27127
	114	pseudohyphae	8.96009
	115	pseudohyphae	9.46774
	116	pseudohyphae	8.93208
	117	pseudohyphae	8.49663
	118	pseudohyphae	10.6636
	119	pseudohyphae	9.58284
	120	pseudohyphae	8.24436
	121	pseudohyphae	10.8843
	122	pseudohyphae	7.86433
	123	pseudohyphae	7.74579
	124	pseudohyphae	9.22427
	125	pseudohyphae	7.65363
	126	pseudohyphae	9.89659
	127	pseudohyphae	10.2489
	128	pseudohyphae	8.8378
	129	pseudohyphae	9.11123
	130	pseudohyphae	8.05417
	131	pseudohyphae	11.0369
	132	pseudohyphae	7.65481
	133	pseudohyphae	10.6054
	134	pseudohyphae	10.2669
	135	pseudohyphae	6.52139
	136	pseudohyphae	7.80533
	137	pseudohyphae	11.1497
	138	pseudohyphae	9.58257
	139	pseudohyphae	9.51929
	140	pseudohyphae	10.1044
	141	pseudohyphae	9.54718
	142	pseudohyphae	9.72279
	143	pseudohyphae	9.50266
	144	pseudohyphae	10.0665
	145	pseudohyphae	8.44948
	146	pseudohyphae	9.08391
	147	pseudohyphae	9.07598
	148	pseudohyphae	8.40759
	149	pseudohyphae	9.51006
	150	pseudohyphae	9.45984
	151	pseudohyphae	8.99659
	152	pseudohyphae	10.6328
	153	pseudohyphae	10.8496
	154	pseudohyphae	10.337
	155	pseudohyphae	9.1098
	156	pseudohyphae	10.7994
	157	pseudohyphae	8.58024
	158	pseudohyphae	10.9033
	159	pseudohyphae	8.04434
	160	pseudohyphae	8.11966
	161	pseudohyphae	11.2079
	162	pseudohyphae	9.38415
	163	pseudohyphae	9.28741
	164	pseudohyphae	10.3899
	165	pseudohyphae	8.60946
	166	pseudohyphae	9.96564
	167	pseudohyphae	10.569
	168	pseudohyphae	9.10869
[truncated: 2,243 more rows]

## Sheet: Fig 1C and S3
time (hours)	6:1 SC5314						6:1 P87						Macs only				time (hours)	6:1 SC5314						6:1 P60002						Macs only				time (hours)	6:1 SC5314						6:1 L26						Macs only
	Exp-1, colony-1 (% Dead)	Exp-1, colony-2 (% Dead)	Exp-2, Colony-1 (% Dead)	Exp-2, Colony-2 (% Dead)	% Dead (Mean)	SEM	Exp-1, colony-1 (% Dead)	Exp-1, colony-2 (% Dead)	Exp-2, Colony-1 (% Dead)	Exp-2, Colony-2 (% Dead)	% Dead (Mean)	SEM	Exp-1 (% Dead)	Exp-2 (% Dead)	% Dead (Mean)	SEM		Exp-1, colony-1 (% Dead)	Exp-1, colony-2 (% Dead)	Exp-2, Colony-1 (% Dead)	Exp-2, Colony-2 (% Dead)	% Dead (Mean)	SEM	Exp-1, colony-1 (% Dead)	Exp-1, colony-2 (% Dead)	Exp-2, Colony-1 (% Dead)	Exp-2, Colony-2 (% Dead)	% Dead (Mean)	SEM	Exp-1 (% Dead)	Exp-2 (% Dead)	% Dead (Mean)	SEM		Exp-1, colony-1 (% Dead)	Exp-1, colony-2 (% Dead)	Exp-2, Colony-1 (% Dead)	Exp-2, Colony-2 (% Dead)	% Dead (Mean)	SEM	Exp-1, colony-1 (% Dead)	Exp-1, colony-2 (% Dead)	Exp-2, Colony-1 (% Dead)	Exp-2, Colony-2 (% Dead)	% Dead (Mean)	SEM	Exp-1 (% Dead)	Exp-2 (% Dead)	% Dead (Mean)
0	26.6932	26.3158	21.9031	14.2035	22.2789	2.90311	20.5568	28.8981	22.2222	29.4264	25.2759	2.27198	0.643087	7.26147	3.95228	3.30919	0	11.3459	3.86633	5.83522	6.39598	6.86086	1.59036	2.33918	1.86335	1.44231	3.82775	2.36815	0.519878	0.755689	7.26147	4.00858	3.25289	0	38.6707	37.5	27.9778	16.3636	30.128	5.1753	13.8298	10.479	12.2449	6.62101	10.7937	1.55011	14.5471	6.24058	10.3938
0.25	30.0797	28.3208	22.6212	14.9712	23.9982	3.40407	22.9122	29.9376	21.2302	32.1696	26.5624	2.65502	0.643087	7.69127	4.16718	3.52409	0.25	11.7241	4.83291	6.35009	6.95215	7.46481	1.48812	2.33918	2.48447	1.44231	5.26316	2.88228	0.826403	0.926922	7.69127	4.3091	3.38217	0.25	39.8792	39.1447	27.9778	17.1429	31.0361	5.37219	14.6277	11.9761	12.6984	5.70776	11.2525	1.9311	14.7021	5.30021	10.0012
0.5	33.4661	29.0727	26.93	15.547	26.254	3.81942	24.4111	30.7692	21.627	31.4215	27.0572	2.40338	0.643087	6.57346	3.60827	2.96519	0.5	13.426	5.02622	7.72308	7.78641	8.49043	1.76647	2.92398	4.96894	1.92308	8.13397	4.48749	1.37081	0.926922	6.57346	3.75019	2.82327	0.5	42.5982	39.4737	28.8089	18.1818	32.2656	5.54542	15.4255	12.8742	12.9252	5.47945	11.6761	2.14966	15.2142	4.44112	9.82767
0.75	35.4582	31.5789	26.7505	16.3148	27.5256	4.13963	27.1949	32.8482	24.2064	31.6708	28.9801	2.00371	0.643087	6.45852	3.5508	2.90772	0.75	13.9933	6.37944	8.75282	9.17684	9.5756	1.59602	2.92398	4.34783	2.88462	9.09091	4.81183	1.4664	0.755689	6.45852	3.6071	2.85141	0.75	44.1088	41.7763	29.3629	17.6623	33.2276	6.11483	18.617	14.0719	12.9252	5.93607	12.8875	2.62288	14.3451	4.72186	9.53348
1	37.251	32.5815	28.0072	17.8503	28.9225	4.14511	28.4797	34.9272	25.3968	33.4165	30.555	2.20262	0.643087	6.3719	3.50749	2.86441	1	14.9388	7.34602	8.92445	10.8454	10.5137	1.63939	4.09357	4.96894	4.80769	10.5263	6.09913	1.48794	0.755689	6.3719	3.56379	2.80811	1	45.0151	43.4211	29.6399	17.4026	33.8697	6.48399	18.617	15.5689	12.9252	5.70776	13.2047	2.75628	12.8492	4.30919	8.5792
1.25	39.243	34.8371	31.9569	19.1939	31.3077	4.3069	30.621	37.2141	26.7857	33.4165	32.0093	2.20385	0.643087	6.34193	3.49251	2.84942	1.25	17.0189	7.92597	10.8123	12.2358	11.9982	1.89853	4.09357	3.72671	5.28846	11.9617	6.26761	1.92709	0.755689	6.34193	3.54881	2.79312	1.25	47.1299	45.7237	31.3019	16.3636	35.1298	7.20564	20.2128	17.0659	12.0181	5.47945	13.6941	3.21651	13.833	4.29231	9.06266
1.5	40.6375	38.0952	33.2137	20.9213	33.2169	4.3784	32.7623	39.7089	27.3809	34.414	33.5665	2.53895	0.643087	6.19866	3.42087	2.77779	1.5	14.7059	11.6326	17.0557	11.3244	13.6796	1.35978	2.10843	2.63789	16.5984	11.3689	8.1784	3.5192	0.926922	6.19866	3.56279	2.63587	1.5	46.8278	46.7105	30.7479	17.4026	35.4222	7.095	21.0106	15.5689	12.0181	5.02283	13.4051	3.35052	14.4663	4.19415	9.33021
1.75	43.6255	40.3509	35.7271	20.3455	35.0122	5.15036	32.7623	40.1247	26.9841	35.6609	33.883	2.75334	0.643087	7.03158	3.83734	3.19425	1.75	15.9926	12.6531	16.8761	12.0921	14.4035	1.19184	2.40964	3.35731	15.5738	11.6009	8.23541	3.20044	0.755689	7.03158	3.89364	3.13795	1.75	48.9426	47.6974	31.3019	18.1818	36.5309	7.31876	22.6064	16.4671	12.2449	5.47945	14.1995	3.60182	12.93	3.50075	8.21538
2	43.6255	41.8546	36.0862	21.6891	35.8138	4.97575	33.6188	42.6195	29.1667	37.6559	35.7652	2.86798	0.643087	7.51968	4.08138	3.4383	2	17.8309	14.898	18.3124	12.8599	15.9753	1.2836	3.91566	5.03597	15.9836	12.993	9.48207	2.96296	0.755689	7.51968	4.13768	3.38199	2	48.9426	49.3421	32.133	18.7013	37.2797	7.37773	22.8723	17.6647	11.7914	5.02283	14.3378	3.8423	14.5067	3.36883	8.93775
2.25	45.0199	42.3559	36.2657	22.0729	36.4286	5.12392	34.9036	42.8274	28.7698	38.1546	36.1639	2.95277	0.643087	6.77338	3.70823	3.06514	2.25	19.6691	17.1429	19.9282	14.5873	17.8319	1.25073	3.61446	5.9952	16.8033	13.6891	10.0255	3.11856	0.755689	6.77338	3.76453	3.00884	2.25	50.1511	49.0132	31.856	19.7403	37.6901	7.30138	22.6064	17.9641	12.6984	5.25114	14.63	3.72416	12.0609	3.78149	7.92118
2.5	45.0199	43.3584	37.3429	22.4568	37.0445	5.13454	37.2591	45.3222	29.3651	37.9052	37.4629	3.26064	0.643087	6.83002	3.73656	3.09347	2.5	21.5073	18.5714	21.9031	14.2035	19.0463	1.77709	4.51807	7.67386	16.3934	15.0812	10.9166	2.86932	0.755689	6.83002	3.79286	3.03717	2.5	50.7553	48.6842	31.5789	19.2208	37.5598	7.47197	23.4043	18.2635	12.6984	6.39269	15.1897	3.65742	12.1417	3.48387	7.81277
2.75	46.8128	43.8597	38.5996	23.8004	38.2681	5.1129	37.9015	47.1934	29.3651	39.9002	38.59	3.66637	0.803859	7.34644	4.07515	3.27129	2.75	24.0809	21.8367	22.6212	14.9712	20.8775	2.02292	3.91566	8.63309	18.4426	16.7053	11.9242	3.41952	0.926922	7.34644	4.13668	3.20976	2.75	51.0574	48.6842	31.5789	20.5195	37.96	7.25397	25.266	20.9581	13.6054	6.16438	16.4985	4.20238	12.1013	3.08809	7.59468
3	48.2072	43.8597	37.3429	24.3762	38.4465	5.19426	38.5439	46.9855	29.3651	39.4015	38.574	3.60835	0.96463	6.45687	3.71075	2.74612	3	25.7353	22.6531	26.93	15.547	22.7163	2.55395	4.81928	9.83213	17.0082	18.3295	12.4973	3.16777	1.09815	6.45687	3.77751	2.67936	3	54.0785	49.0132	32.687	20	38.9447	7.79138	23.9362	22.1557	13.3787	6.62101	16.5229	4.02718	11.7508	3.07121	7.41098
3.25	49.004	45.1128	37.5224	25.3359	39.2438	5.21296	40.257	49.0645	31.746	41.6459	40.6783	3.54996	1.28617	6.8017	4.04394	2.75776	3.25	27.7573	23.2653	26.7505	16.3148	23.522	2.58797	5.42169	10.3117	17.0082	19.4896	13.0578	3.19927	1.09815	6.8017	3.94993	2.85177	3.25	52.2659	49.3421	33.241	20.7792	38.907	7.34887	25	21.5569	13.6054	6.84931	16.7529	4.07309	12.4179	3.08809	7.753
3.5	50.7968	47.8697	36.6248	24.5681	39.9649	5.97238	41.97	50.3118	32.3413	41.1471	41.4426	3.67268	1.1254	7.60465	4.36503	3.23962	3.5	29.4118	25.9184	28.0072	17.8503	25.2969	2.58386	6.0241	10.3117	18.4426	20.6497	13.857	3.42894	1.09815	7.60465	4.3514	3.25325	3.5	52.8701	52.3026	32.41	21.8182	39.8502	7.66535	24.2021	22.4551	14.059	6.84931	16.8914	4.01318	11.67	2.9224	7.29618
3.75	52.3904	47.8697	36.0862	24.952	40.3246	6.16977	42.6124	51.5592	31.3492	41.1471	41.667	4.13801	1.28617	7.51968	4.40293	3.11675	3.75	30.3309	28.3673	31.9569	19.1939	27.4623	2.85214	6.62651	11.271	17.6229	21.3457	14.2165	3.27508	0.926922	7.51968	4.2233	3.29638	3.75	53.7764	51.6447	32.687	21.5584	39.9166	7.74023	25	21.8563	14.5125	6.62101	16.9974	4.09771	10.565	2.80736	6.68618
4	54.3825	48.3709	36.0862	24.952	40.9479	6.55168	44.1114	52.8066	32.7381	41.3965	42.7632	4.13379	1.1254	7.57633	4.35086	3.22546	4	31.4338	29.1837	33.2137	20.9213	28.6881	2.71705	7.53012	11.271	18.2377	22.2738	14.8281	3.32888	1.09815	7.57633	4.33724	3.23909	4	53.1722	50.6579	32.964	21.8182	39.6531	7.45375	25.5319	21.8563	14.059	6.39269	16.96	4.25769	10.7605	2.79047	6.77546
4.25	56.3745	50.1253	37.1634	24.3762	42.0098	7.11007	45.3961	54.054	32.9365	41.6459	43.5082	4.37805	1.1254	6.3719	3.74865	2.62325	4.25	32.1691	31.0204	35.7271	20.3455	29.8155	3.31184	8.43374	11.7506	18.8525	22.2738	15.3276	3.17535	1.13353	6.3719	3.75272	2.61918	4.25	51.6616	53.9474	33.241	23.1169	40.4917	7.41777	27.1277	21.2575	15.4195	6.62101	17.6064	4.3727	10.2888	2.79047	6.53961
4.5	60.3586	50.8772	38.7792	24.952	43.7417	7.6633	46.8951	56.5489	33.9286	42.1446	44.8793	4.72263	1.1254	6.28528	3.70534	2.57994	4.5	34.1912	31.8367	36.0862	21.6891	30.9508	3.20724	8.73494	12.2302	19.0574	22.2738	15.5741	3.09535	1.476	6.28528	3.88064	2.40464	4.5	54.0785	52.6316	34.626	22.8571	41.0483	7.50624	25.7979	21.2575	14.7392	6.62101	17.1039	4.16653	10.0125	2.50974	6.26112
4.75	63.5458	52.6316	39.1382	24.7601	45.0189	8.39743	49.0364	59.8753	34.127	43.6409	46.6699	5.3734	1.44695	7.74792	4.59743	3.15049	4.75	34.5588	34.2857	36.2657	22.0729	31.7958	3.27042	8.73494	13.6691	17.8279	22.0418	15.5684	2.84771	1.51138	7.74792	4.62965	3.11827	4.75	52.568	53.2895	35.1801	24.1558	41.2983	7.08338	25.7979	22.7545	13.8322	7.07763	17.3655	4.26684	9.69587	2.64166	6.16877
5	67.7291	55.1378	40.5745	24.5681	47.0024	9.31126	51.1777	60.499	35.1191	43.6409	47.6092	5.40549	1.1254	7.74792	4.43666	3.31126	5	35.4779	34.898	37.3429	22.4568	32.5439	3.40257	9.63856	13.9089	20.082	23.2019	16.7078	3.04639	1.34014	7.74792	4.54403	3.20389	5	54.9849	55.5921	33.518	24.4156	42.1277	7.82327	28.9894	23.6527	13.6054	7.76256	18.5025	4.79432	10.1272	2.34404	6.23561
5.25	70.7171	58.8972	41.2926	24.952	48.9648	10.0303	54.6039	64.2412	34.7222	42.8928	49.115	6.48586	0.803859	7.11656	3.96021	3.15635	5.25	34.9265	36.5306	38.5996	23.8004	33.4643	3.30786	10.241	15.5875	19.2623	25.29	17.5952	3.16366	1.68261	7.11656	4.39958	2.71697	5.25	57.4018	53.9474	34.349	25.1948	42.7233	7.73959	27.1277	24.2515	14.5125	8.44749	18.5848	4.32474	8.78636	2.47597	5.63116
5.5	73.3068	63.6591	44.3447	25.3359	51.6616	10.642	57.3876	67.1518	35.7143	43.8903	51.036	6.98735	0.803859	6.8017	3.80278	2.99892	5.5	37.1324	36.5306	37.3429	24.3762	33.8455	3.16113	10.8434	14.6283	20.4918	24.362	17.5814	3.00788	1.51138	6.8017	4.15654	2.64516	5.5	58.006	56.9079	36.2881	24.1558	43.8395	8.24593	26.5957	22.7545	14.5125	8.90411	18.1917	3.99211	8.31466	2.75671	5.53568
5.75	76.2948	67.9198	46.8582	26.2956	54.3421	11.2134	58.4582	69.0229	36.5079	43.6409	51.9075	7.31056	0.803859	6.68676	3.74531	2.94145	5.75	37.5	37.9592	37.5224	25.3359	34.5794	3.08297	12.0482	15.5875	20.082	25.522	18.3099	2.91227	1.85384	6.68676	4.2703	2.41646	5.75	58.9124	59.5395	36.8421	24.9351	45.0573	8.53469	28.1915	24.5509	14.5125	8.44749	18.9256	4.53475	8.35505	2.6079	5.48147
6	79.6813	69.9248	50.9874	27.8311	57.1062	11.4325	61.8844	69.6466	36.3095	44.6384	53.1197	7.66198	0.803859	7.17485	3.98935	3.1855	6	38.0515	38.7755	36.6248	24.5681	34.505	3.34227	12.0482	16.5468	19.0574	26.6821	18.5836	3.06419	1.68261	7.17485	4.42873	2.74612	6	62.2356	66.4474	37.1191	24.9351	47.6843	9.97056	28.7234	24.8503	14.7392	8.6758	19.2472	4.5941	9.46002	2.47597	5.968
6.25	80.8765	72.9323	60.1436	30.3263	61.0697	11.102	63.5974	73.8046	39.2857	45.1372	55.4562	8.01514	0.803859	7.25982	4.03184	3.22798	6.25	38.4191	41.0204	36.0862	24.952	35.1194	3.53577	12.6506	15.5875	19.4672	25.9861	18.4229	2.88171	1.51138	7.25982	4.3856	2.87422	6.25	65.5589	67.1053	38.2272	24.1558	48.7618	10.5477	29.2553	24.8503	14.059	8.44749	19.153	4.78777	7.88335	2.49285	5.1881
6.5	83.0677	75.188	64.632	34.5489	64.3591	10.6301	66.3812	76.7152	42.4603	46.8828	58.1099	8.09077	0.803859	6.31361	3.55873	2.75487	6.5	38.7868	39.7959	36.0862	24.952	34.9052	3.40889	13.253	16.307	20.2869	25.9861	18.9582	2.74977	1.51138	6.31361	3.91249	2.40111	6.5	70.0906	72.3684	37.9501	25.4546	51.4659	11.7014	28.4575	26.9461	13.8322	8.21918	19.3637	4.95805	8.67169	2.88863	5.78016
6.75	85.6574	79.6993	70.0179	38.1958	68.3926	10.5688	68.5225	76.9231	48.8095	48.379	60.6585	7.1738	0.803859	6.34193	3.57289	2.76904	6.75	38.4191	39.7959	37.1634	24.3762	34.9387	3.56162	14.1566	17.7458	20.6967	24.826	19.3563	2.26098	1.51138	6.34193	3.92665	2.41528	6.75	71.6012	74.3421	38.7812	25.1948	52.4798	12.1645	27.6596	28.4431	14.966	8.6758	19.9361	4.86071	7.80257	2.87175	5.33716
7	86.255	82.2055	74.5063	46.6411	72.402	8.92593	71.0921	79.0021	54.9603	55.8603	65.2287	5.89697	0.482315	6.34193	3.41212	2.92981	7	41.1765	41.8367	38.7792	24.952	36.6861	3.96613	14.759	19.1847	21.9262	24.594	20.116	2.09948	1.51138	6.34193	3.92665	2.41528	7	76.435	82.8947	41.5513	26.7533	56.9086	13.5455	27.9255	27.2455	14.966	9.13242	19.8174	4.64241	6.81877	2.90552	4.86214
7.25	88.247	82.7068	81.149	52.9751	76.2695	7.91275	72.3769	81.289	61.5079	60.3491	68.8807	4.94414	0.643087	5.94045	3.29177	2.64868	7.25	42.0956	42.0408	39.1382	24.7601	37.0087	4.14088	14.4578	18.4652	20.082	24.1299	19.2837	2.00171	1.51138	5.94045	3.72592	2.21454	7.25	78.5499	84.5395	43.7673	27.2727	58.5323	13.7606	27.3936	29.6407	14.7392	9.81735	20.3977	4.8161	7.05462	2.88863	4.97163
7.5	88.6454	83.7093	84.5601	58.7332	78.912	6.81199	75.3747	81.289	66.6667	65.0873	72.1044	3.80636	0.643087	6.14201	3.39255	2.74946	7.5	42.8309	42.8571	40.5745	24.5681	37.7077	4.41239	15.0602	18.2254	19.0574	24.826	19.2923	2.03563	1.68261	6.14201	3.91231	2.2297	7.5	82.1752	89.1447	48.1994	27.2727	61.698	14.5486	29.5213	28.7425	14.5125	9.58904	20.5913	5.03479	6.97384	2.88863	4.93123
7.75	89.4422	83.7093	88.6894	64.1075	81.4871	5.93118	76.0171	82.5364	68.6508	70.5736	74.4445	3.11586	0.96463	5.65392	3.30928	2.34465	7.75	44.8529	43.0612	41.2926	24.952	38.5397	4.58716	15.9639	19.9041	20.082	25.29	20.31	1.91281	1.71799	5.65392	3.68595	1.96797	7.75	86.1027	89.1447	52.3546	27.5325	63.7836	14.6802	29.5213	28.7425	14.5125	9.58904	20.5913	5.03479	7.41165	2.75671	5.08418
8	90.239	85.4637	92.1005	70.0576	84.4652	5.00177	78.5867	87.7339	74.2064	73.3167	78.4609	3.29859	0.482315	5.68224	3.08228	2.59996	8	43.0147	43.2653	44.3447	25.3359	38.9902	4.56056	16.2651	19.9041	19.0574	26.4501	20.4192	2.1554	1.88922	5.68224	3.78573	1.89651	8	86.1027	90.7895	60.6648	29.0909	66.662	14.1646	31.383	29.3413	14.5125	10.9589	21.5489	5.15663	7.56672	2.88863	5.22767
8.25	89.8406	87.4687	93.8959	74.856	86.5153	4.10668	79.015	87.3181	77.7778	79.0524	80.7908	2.19582	0.482315	5.96878	3.22555	2.74323	8.25	44.3015	47.3469	46.8582	26.2956	41.2005	5.01299	15.9639	19.6643	20.2869	25.522	20.3593	1.9677	1.71799	5.96878	3.84338	2.12539	8.25	89.1239	93.0921	66.482	31.4286	70.0316	14.1395	32.1808	27.5449	14.059	10.9589	21.1859	5.13737	6.50214	2.6079	4.55502
8.5	90.6375	86.7168	95.1526	78.119	87.6565	3.61622	79.015	86.9023	79.7619	82.5436	82.0557	1.78501	0.482315	5.94045	3.21138	2.72907	8.5	47.6103	48.7755	50.9874	27.8311	43.8011	5.36919	16.8675	20.6235	19.2623	24.826	20.3948	1.66864	1.71799	5.94045	3.82922	2.11123	8.5	92.145	93.421	73.4072	36.8831	73.9641	13.1796	29.5213	27.8443	15.873	11.1872	21.1065	4.49062	6.50214	3.31818	4.91016
8.75	91.0359	85.9649	96.4093	81.9578	88.842	3.13246	80.9422	89.1892	84.9206	82.5436	84.3989	1.79374	0.482315	6.37025	3.42628	2.94397	8.75	51.2868	51.4286	60.1436	30.3263	48.2963	6.33794	17.4699	20.8633	19.0574	25.058	20.6121	1.63605	1.51138	6.37025	3.94082	2.42944	8.75	93.3535	90.7895	77.5623	41.039	75.6861	12.0561	31.383	28.1437	15.1927	10.274	21.2483	5.061	5.67341	3.31818	4.49579
9	91.0359	86.7168	97.8456	85.4127	90.2527	2.8017	82.4411	90.2287	85.7143	87.0324	86.3541	1.61228	0.482315	6.25696	3.36964	2.88732	9	54.7794	56.3265	64.632	34.5489	52.5717	6.38516	16.8675	22.3022	19.0574	25.29	20.8793	1.84601	1.9246	6.25696	4.09078	2.16618	9	93.6556	93.421	83.1025	47.013	79.298	11.0393	31.117	28.1437	15.6463	10.9589	21.4665	4.8477	4.92547	3.46699	4.19623
9.25	91.4343	87.7193	98.9228	86.5643	91.1602	2.7883	85.0107	90.8524	86.9048	88.2793	87.7618	1.22891	0.803859	6.11204	3.45795	2.65409	9.25	58.8235	58.3674	70.0179	38.1958	56.3512	6.6243	16.2651	21.8225	19.2623	25.9861	20.834	2.05885	2.09583	6.11204	4.10394	2.00811	9.25	94.5619	96.3816	87.2576	55.8441	83.5113	9.43074	33.5106	26.3473	15.6463	11.1872	21.6729	5.0683	6.22589	2.88863	4.55726
9.5	92.8287	87.2181	98.5637	88.4837	91.7735	2.56248	85.0107	92.5156	89.6825	90.5237	89.4331	1.58931	0.803859	5.48068	3.14227	2.33841	9.5	63.6029	63.4694	74.5063	46.6411	62.0549	5.75196	18.3735	23.0216	18.4426	26.2181	21.5139	1.90826	2.13121	5.48068	3.80595	1.67474	9.5	92.7493	96.0526	89.1967	64.1559	85.5386	7.26373	32.9787	28.7425	16.0998	11.1872	22.2521	5.14351	6.26629	3.33506	4.80067
9.75	92.2311	87.7193	98.3842	91.3628	92.4243	2.214	84.3683	90.6445	89.6825	92.5187	89.3035	1.74727	0.803859	5.76886	3.28636	2.4825	9.75	70.7721	66.9388	81.149	52.9751	67.9587	5.82702	19.5783	24.7002	17.8279	28.0742	22.5452	2.35	2.30245	5.76886	4.03565	1.73321	9.75	94.8641	93.0921	89.7507	71.948	87.4137	5.26308	35.9043	29.0419	16.0998	12.1005	23.2866	5.54609	5.94965	2.90552	4.42758
10	91.2351	87.7193	98.7433	90.595	92.0732	2.35113	86.2955	92.3077	91.0714	93.5162	90.7977	1.58154	0.803859	4.87929	2.84158	2.03772	10	77.2059	73.8775	84.5601	58.7332	73.5942	5.43312	18.6747	23.0216	17.2131	29.6984	22.1519	2.80161	1.9246	4.87929	3.40195	1.47735	10	93.3535	93.0921	93.3518	77.4026	89.3	3.96627	35.9043	30.5389	16.0998	12.7854	23.8321	5.57178	5.2421	2.9224	4.08225
10.25	90.8367	88.2206	98.7433	92.5144	92.5787	2.23671	86.9379	91.4761	91.6667	93.7656	90.9616	1.43801	0.96463	5.53898	3.2518	2.28717	10.25	79.4118	76.1225	88.6894	64.1075	77.0828	5.07788	18.6747	22.0623	18.6475	32.4826	22.9668	3.27168	2.50906	5.53898	4.02402	1.51496	10.25	94.2598	96.0526	94.1828	82.0779	91.6433	3.21758	36.1702	29.3413	16.3265	12.3288	23.5417	5.55955	5.47795	2.9224	4.20018
10.5	92.6295	87.7193	98.7433	91.7466	92.7097	2.27746	87.5803	92.7235	92.6587	95.5112	92.1184	1.65236	0.96463	5.1375	3.05107	2.08644	10.5	85.1103	80.6122	92.1005	70.0576	81.9702	4.62095	19.8795	22.7818	20.082	37.123	24.9666	4.10578	2.09583	5.1375	3.61667	1.52083	10.5	94.2598	97.0395	93.3518	84.1559	92.2017	2.79431	39.6277	29.9401	15.873	13.0137	24.6136	6.22327	6.50214	3.07121	4.78667
10.75	91.6335	87.9699	98.3842	93.4741	92.8654	2.16624	86.0814	91.0603	95.0397	95.5112	91.9231	2.18819	0.96463	4.99424	2.97943	2.0148	10.75	86.5809	83.4694	93.8959	74.856	84.7005	3.9425	20.7831	23.0216	21.7213	39.9072	26.3583	4.53955	2.71567	4.99424	3.85495	1.13928	10.75	94.5619	94.7368	95.2909	86.7532	92.8357	2.03343	43.3511	33.5329	16.3265	14.1553	26.8414	7.00504	6.73799	3.50075	5.11937
11	93.2271	87.4687	98.7433	93.666	93.2763	2.30526	88.4368	92.5156	96.4286	96.01	93.3477	1.85716	0.96463	4.85097	2.9078	1.94317	11	88.6029	85.9184	95.1526	78.119	86.9482	3.52451	20.4819	24.4604	23.1557	44.5476	28.1614	5.52445	2.54444	4.85097	3.6977	1.15327	11	95.4683	96.0526	95.5679	88.5714	93.9151	1.78577	47.6064	38.9222	16.3265	14.6119	29.3667	8.22468	6.26629	3.22002	4.74315
11.25	94.2231	89.4737	99.1023	94.6257	94.3562	1.96755	89.2934	92.0998	96.8254	96.7581	93.7442	1.85048	1.1254	4.96591	3.04566	1.92026	11.25	92.0956	90	96.4093	81.9578	90.1157	3.02896	20.7831	26.3789	28.0738	49.1879	31.1059	6.22534	2.54444	4.96591	3.75517	1.21074	11.25	96.6767	98.6842	95.8449	90.6493	95.4638	1.71188	51.3298	41.9162	17.2336	16.4384	31.7295	8.81235	5.7542	3.51764	4.63592
11.5	94.4223	89.9749	98.5637	95.2015	94.5406	1.76734	88.4368	93.1393	95.6349	95.2618	93.1182	1.65441	0.96463	5.5673	3.26597	2.30134	11.5	91.9118	90.8163	97.8456	85.4127	91.4966	2.54884	20.1807	25.1799	34.0164	54.0603	33.3593	7.46962	2.47368	5.5673	4.02049	1.54681	11.5	97.281	96.3816	95.8449	91.6883	95.2989	1.23946	53.9894	49.1018	17.2336	17.5799	34.4762	9.90566	5.99005	2.93928	4.46466
11.75	92.6295	89.4737	98.5637	95.7773	94.1111	1.96433	90.364	94.3867	95.4365	98.005	94.5481	1.58829	0.96463	4.64941	2.80702	1.84239	11.75	93.3824	93.6735	98.9228	86.5643	93.1357	2.53351	22.2892	25.1799	40.3689	58.7007	36.6346	8.35594	2.8869	4.64941	3.76816	0.881254	11.75	97.5831	96.3816	98.0609	92.7273	96.1882	1.20652	57.9787	53.8922	17.9138	20.0913	37.469	10.7034	5.47795	3.36883	4.42339
12	94.4223	89.2231	97.6661	96.3532	94.4162	1.85477	90.5782	95.0104	97.0238	96.2593	94.7179	1.44096	1.1254	4.36123	2.74332	1.61791	12	92.6471	92.8571	98.5637	88.4837	93.1379	2.07005	20.4819	26.3789	50.6148	63.8051	40.3202	10.1876	2.68029	4.36123	3.52076	0.840469	12	96.9788	97.3684	98.892	95.0649	97.076	0.787247	64.0957	54.7904	21.0884	22.3744	40.5873	11.054	6.30668	3.64956	4.97812
12.25	93.4263	91.2281	98.3842	96.737	94.9439	1.61146	86.9379	93.5551	97.0238	96.01	93.3817	2.26799	1.1254	4.84932	2.98736	1.86196	12.25	94.3015	92.6531	98.3842	91.3628	94.1754	1.52639	23.494	25.8993	55.3279	64.9652	42.4216	10.4324	2.92228	4.84932	3.8858	0.963522	12.25	96.3746	93.0921	99.446	95.5844	96.1243	1.30964	64.0957	60.479	25.1701	23.2877	43.2581	11.018	5.7542	3.36883	4.56151
12.5	92.8287	90.4762	97.6661	96.929	94.475	1.70553	89.2934	93.1393	97.2222	97.2569	94.2279	1.90777	1.1254	4.93594	3.03067	1.90527	12.5	95.5882	93.4694	98.7433	90.595	94.599	1.71905	24.3976	26.8585	62.9098	69.3735	45.8849	11.7802	3.09351	4.93594	4.01473	0.921214	12.5	95.1662	96.0526	98.338	95.8441	96.3502	0.689065	68.617	67.0659	27.2109	26.0274	47.2303	11.9065	4.92547	3.08809	4.00678
12.75	92.2311	91.2281	98.7433	96.5451	94.6869	1.77721	89.0792	92.7235	97.6191	97.2569	94.1697	2.02963	1.1254	4.50614	2.81577	1.69037	12.75	94.8529	93.4694	98.7433	92.5144	94.895	1.36963	26.8072	29.2566	67.623	69.8376	48.3811	11.7679	3.47136	4.50614	3.98875	0.517392	12.75	97.281	96.3816	98.615	95.3247	96.9005	0.697413	70.4787	68.8623	32.8798	27.6256	49.9616	11.4341	5.79459	2.80736	4.30097
13	95.0199	90.2256	97.307	95.9693	94.6304	1.54141	90.364	94.1788	95.8333	98.005	94.5953	1.61338	1.1254	4.99259	3.059	1.93359	13	95.2206	95.102	98.7433	91.7466	95.2031	1.42859	28.3133	30.9352	73.1557	74.2459	51.6625	12.737	2.92228	4.99259	3.95743	1.03515	13	96.3746	95.0658	99.723	98.961	97.5311	1.09027	72.8723	71.5569	36.7347	30.5936	52.9394	11.2022	4.92547	2.37781	3.65164
13.25	92.2311	90.9774	98.3842	97.8887	94.8703	1.90565	89.2934	96.6736	97.0238	96.5087	94.8749	1.8636	1.1254	4.38955	2.75748	1.63208	13.25	95.7721	95.102	98.3842	93.4741	95.6831	1.02149	31.0241	32.8537	75.6148	79.5824	54.7687	13.2109	3.88458	4.38955	4.13707	0.252486	13.25	96.3746	97.6974	98.615	97.4026	97.5224	0.461522	75.5319	75.7485	41.0431	33.105	56.3571	11.2505	5.2421	2.9224	4.08225
13.5	93.2271	89.4737	96.5889	97.8887	94.2946	1.8833	91.2206	95.4262	97.8175	98.2544	95.6796	1.61108	1.1254	4.87765	3.00152	1.87612	13.5	96.6912	96.9388	98.7433	93.666	96.5098	1.05247	31.9277	37.1703	80.7377	83.7587	58.3986	13.8249	4.02043	4.87765	4.44904	0.428606	13.5	97.281	97.0395	99.169	97.6623	97.7879	0.477866	79.2553	76.6467	45.5782	32.6484	58.5322	11.5302	5.51835	3.07121	4.29478
13.75	94.2231	90.9774	97.6661	99.4242	95.5727	1.87425	90.5782	95.0104	98.0159	97.7556	95.34	1.72673	1.1254	3.72987	2.42764	1.30223	13.75	96.1397	95.3061	99.1023	94.6257	96.2935	0.986137	34.6386	40.2878	82.582	84.6868	60.5488	13.3852	4.39828	3.72987	4.06407	0.334205	13.75	95.4683	97.6974	98.0609	96.3636	96.8976	0.600074	79.2553	79.3413	49.2064	38.8128	61.6539	10.4056	5.47795	3.66645	4.5722
14	94.2231	91.4787	99.2819	98.2725	95.8141	1.81191	95.2891	96.2578	97.8175	96.2593	96.4059	0.523068	1.1254	4.44785	2.78662	1.66122	14	96.875	95.9184	98.5637	95.2015	96.6397	0.727205	39.1566	45.0839	84.8361	86.7749	63.9629	12.6749	4.60489	4.44785	4.52637	0.0785218	14	95.1662	95.7237	98.338	96.1039	96.3329	0.695527	82.7128	81.1377	53.7415	36.3014	63.4733	11.2369	5.2825	3.63268	4.45759
14.25	94.0239	91.4787	96.9479	99.2322	95.4207	1.69191	91.0064	93.9709	96.627	97.2569	94.7153	1.42665	1.1254	3.95975	2.54258	1.41718	14.25	96.3235	96.7347	98.5637	95.7773	96.8498	0.604011	41.2651	50.5995	86.6803	87.703	66.562	12.0638	4.39828	3.95975	4.17902	0.219263	14.25	97.281	95.7237	97.5069	97.1429	96.9136	0.403676	84.0426	82.9341	58.7302	39.4977	66.3011	10.6738	4.25831	3.64956	3.95394
14.5	93.4263	92.2306	98.2047	97.3129	95.2936	1.45547	91.6488	94.5946	97.4206	96.5087	95.0432	1.27551	1.1254	4.27626	2.70083	1.57543	14.5	98.5294	97.1429	97.6661	96.3532	97.4229	0.457005	44.5783	56.5947	89.959	90.0232	70.2888	11.6366	4.46904	4.27626	4.37265	0.0963897	14.5	95.7704	96.0526	98.892	97.6623	97.0943	0.729845	86.9681	83.5329	61.9048	43.379	68.9462	10.1687	5.00626	3.36883	4.18754
14.75	93.2271	93.4837	99.2819	97.5048	95.8744	1.4998	92.2912	95.6341	95.6349	95.5112	94.7679	0.826059	1.28617	3.90311	2.59464	1.30847	14.75	96.6912	98.1633	98.3842	96.737	97.4939	0.452573	47.8916	58.2734	91.3934	93.2715	72.7075	11.5333	4.43366	3.90311	4.16838	0.265276	14.75	96.6767	96.0526	97.7839	98.7013	97.3037	0.587519	84.8404	85.9282	65.0794	46.347	70.5487	9.38268	5.00626	3.36883	4.18754
15	94.4223	91.4787	97.6661	98.0806	95.4119	1.54523	91.8629	93.9709	98.8095	98.2544	95.7244	1.68088	1.1254	3.30007	2.21274	1.08733	15	96.5074	97.551	97.6661	96.929	97.1634	0.27207	50	61.6307	92.8279	92.3434	74.2005	10.8774	5.56719	3.30007	4.43363	1.13356	15	96.0725	95.0658	90.3047	95.8441	94.3218	1.35625	91.2234	86.8264	67.5737	50.4566	74.02	9.38415	4.77041	3.38571	4.07806
15.25	94.0239	92.2306	97.4865	97.5048	95.3115	1.31312	92.9336	95.6341	96.0318	98.2544	95.7135	1.0913	1.1254	3.18513	2.15526	1.02986	15.25	96.6912	98.3674	98.7433	96.5451	97.5867	0.565238	54.2169	64.2686	93.2377	93.9675	76.4227	10.1299	5.39596	3.18513	4.29054	1.10542	15.25	94.2598	95.7237	90.5817	97.1429	94.427	1.41042	85.2174	87.4252	71.4286	53.1964	74.3169	7.87965	4.77041	3.91342	4.34191
15.5	95.4183	89.9749	97.307	97.8887	95.1472	1.80292	93.1478	94.1788	96.8254	96.5087	95.1652	0.894632	1.1254	3.1568	2.1411	1.0157	15.5	97.7941	98.3674	97.307	95.9693	97.3594	0.511541	55.4217	66.4269	94.877	93.9675	77.6733	9.92928	5.22473	3.1568	4.19076	1.03396	15.5	93.9577	95.3947	99.169	95.5844	96.0265	1.10867	85.2174	89.521	75.5102	56.3927	76.6603	7.36387	3.94168	3.64956	3.79562
15.75	95.2191	91.98	97.4865	98.0806	95.6916	1.38229	93.576	93.9709	98.2143	97.2569	95.7545	1.16314	1.1254	3.12848	2.12694	1.00154	15.75	98.1618	97.551	98.3842	97.8887	97.9964	0.179746	58.1325	70.024	94.2623	94.4316	79.2126	9.06877	5.43134	3.12848	4.27991	1.15143	15.75	97.281	93.421	91.9668	94.5455	94.3036	1.12409	87.3913	90.4192	77.7778	60.9589	79.1368	6.63144	3.70583	3.78149	3.74366
16	92.6295	92.2306	96.9479	97.3129	94.7802	1.36136	93.1478	95.2183	97.2222	96.5087	95.5242	0.894132	1.1254	3.12848	2.12694	1.00154	16	96.3235	97.3469	96.5889	97.8887	97.037	0.357219	59.0361	72.1822	94.2623	94.8956	80.0941	8.78378	5.22473	3.12848	4.1766	1.04812	16	95.4683	95.0658	97.2299	97.1429	96.2267	0.56041	89.1304	91.6168	80.7256	64.3836	81.4641	6.15183	3.66543	3.91342	3.78942
16.25	95.4183	92.7318	97.1275	97.5048	95.6956	1.08721	95.7173	96.2578	97.4206	97.0075	96.6008	0.380312	1.1254	2.98521	2.05531	0.929905	16.25	96.6912	98.7755	97.6661	99.4242	98.1392	0.603925	61.747	75.06	95.9016	96.0557	82.1911	8.4114	5.39596	2.98521	4.19059	1.20537	16.25	94.2598	95.0658	91.4127	97.1429	94.4703	1.18639	86.9565	94.012	84.127	67.5799	83.1688	5.59652	3.70583	3.51764	3.61173
16.5	93.6255	93.4837	97.4865	97.6967	95.5731	1.16654	92.9336	95.6341	98.4127	97.7556	96.184	1.23506	1.1254	2.61206	1.86873	0.743329	16.5	98.3456	97.1429	99.2819	98.2725	98.2607	0.437769	62.3494	76.0192	96.3115	96.0557	82.6839	8.27862	5.53181	2.61206	4.07194	1.45988	16.5	98.1873	94.079	98.615	96.1039	96.7463	1.04466	87.3913	93.4132	86.6213	70.5479	84.4934	4.89016	3.42958	3.9303	3.67994
16.75	96.4143	92.4812	98.3842	97.1209	96.1002	1.27326	95.5032	96.4657	97.0238	97.7556	96.6871	0.474842	1.1254	2.52544	1.82542	0.70002	16.75	96.6912	98.1633	96.9479	99.2322	97.7587	0.586796	64.759	77.9377	95.2869	95.8237	83.4518	7.48865	5.22473	2.52544	3.87508	1.34964	16.75	94.5619	97.3684	91.6898	95.8441	94.8661	1.20416	92.1739	91.6168	88.4354	74.6575	86.7209	4.10456	3.11295	4.09599	3.60447
17	94.8207	92.4812	96.7684	97.8887	95.4897	1.18634	92.5054	95.4262	98.4127	96.7581	95.7756	1.24954	1.1254	2.61206	1.86873	0.743329	17	97.0588	98.3674	98.2047	97.3129	97.7359	0.323506	65.9638	78.4173	97.3361	96.5197	84.5592	7.58185	5.7738	2.61206	4.19293	1.58087	17	94.5619	97.0395	98.338	96.6234	96.6407	0.783221	91.3043	95.509	91.61	76.0274	88.6127	4.30288	3.62504	3.79837	3.71171
17.25	96.8127	93.2331	96.7684	98.8484	96.4157	1.16651	96.1456	93.9709	97.6191	97.7556	96.3728	0.879682	1.1254	2.75533	1.94036	0.814963	17.25	98.3456	94.4898	99.2819	97.5048	97.4055	1.03745	72.2892	80.3357	96.7213	96.0557	86.3505	6.02525	5.39596	2.75533	4.07564	1.32032	17.25	96.0725	93.0921	91.6898	95.3247	94.0448	1.00845	90.8696	94.012	93.8775	81.0502	89.9523	3.05473	3.62504	3.9303	3.77767
17.5	94.6215	91.7293	96.7684	96.3532	94.8681	1.14489	94.8608	95.6341	98.0159	95.7606	96.0678	0.67911	1.28617	2.89859	2.09238	0.80621	17.5	99.2647	96.7347	97.6661	98.0806	97.9365	0.524592	74.6988	81.5348	96.7213	96.9838	87.4847	5.58591	5.63795	2.89859	4.26827	1.36968	17.5	95.7704	94.079	96.3989	96.3636	95.653	0.544119	94.3478	95.2096	93.424	83.105	91.5216	2.82911	2.8367	3.91342	3.37506
17.75	95.6175	91.7293	96.7684	97.5048	95.405	1.2853	97.4304	96.2578	97.0238	99.0025	97.4286	0.578201	1.28617	2.78365	2.03491	0.748739	17.75	98.8971	95.3061	97.4865	97.5048	97.2986	0.741782	77.4096	85.3717	97.1312	96.0557	88.992	4.68507	6.32288	2.78365	4.55327	1.76961	17.75	96.0725	94.4079	90.0277	94.026	93.6335	1.28141	94.7826	95.509	94.1043	86.3014	92.6743	2.14359	3.3488	3.81526	3.58203
18	93.4263	93.985	95.8707	96.5451	94.9568	0.744141	94.4326	96.8815	96.4286	95.7606	95.8758	0.533325	1.28617	2.87027	2.07822	0.792048	18	97.7941	96.5306	97.307	97.8887	97.3801	0.310515	77.1084	86.0911	97.3361	95.5916	89.0318	4.6798	6.52949	2.87027	4.69988	1.82961	18	94.5619	98.0263	91.9668	95.0649	94.905	1.24228	96.5217	94.6108	95.2381	88.3562	93.6817	1.81918	3.86089	4.49177	4.17633
18.25	94.8207	93.4837	96.2298	97.1209	95.4138	0.798808	95.9315	96.8815	97.8175	95.0125	96.4107	0.604519	1.44695	2.75533	2.10114	0.654191	18.25	96.6912	94.2857	97.4865	98.0806	96.636	0.833527	79.5181	86.5707	97.1312	95.1276	89.5869	4.06298	5.98041	2.75533	4.36787	1.61254	18.25	95.1662	93.75	98.892	94.8052	95.6533	1.12057	94.3478	94.012	94.3311	89.0411	92.933	1.2996	3.94168	4.78939	4.36553
18.5	95.2191	92.9825	96.2298	98.2725	95.676	1.09972	96.788	96.2578	98.6111	94.7631	96.605	0.794313	1.44695	2.61206	2.0295	0.582558	18.5	97.0588	94.6939	96.9479	97.3129	96.5034	0.607981	78.6145	89.9281	97.3361	96.7517	90.6576	4.3523	6.32288	2.61206	4.46747	1.85541	18.5	96.6767	96.3816	91.4127	95.0649	94.884	1.20896	93.4783	96.7066	95.0113	88.3562	93.3881	1.80222	3.07255	4.32608	3.69932
18.75	94.0239	92.9825	95.8707	98.6564	95.3834	1.24375	95.2891	96.0499	96.8254	94.5137	95.6695	0.496767	1.44695	2.64039	2.04367	0.59672	18.75	96.6912	95.7143	97.1275	97.5048	96.7594	0.386006	82.5301	89.6882	96.1066	96.0557	91.0952	3.22826	5.80918	2.64039	4.22478	1.5844	18.75	97.281	93.75	97.7839	95.0649	95.97	0.946774	93.0435	96.1078	95.4648	91.3242	93.9851	1.10538	3.62504	4.07911	3.85207
19	93.8247	91.7293	95.3321	97.6967	94.6457	1.25696	96.3597	97.0894	97.4206	95.7606	96.6576	0.372154	1.44695	2.26723	1.85709	0.410144	19	95.4044	97.1429	97.4865	97.6967	96.9326	0.522041	83.1325	94.0048	96.7213	97.2158	92.7686	3.28866	6.01579	2.26723	4.14151	1.87428	19	94.8641	95.7237	91.1357	95.3247	94.262	1.0568	93.913	96.7066	95.2381	92.9224	94.695	0.821337	3.62504	4.06223	3.84363
19.25	95.6175	95.4887	96.5889	96.929	96.156	0.355915	96.1456	94.8025	97.4206	96.2593	96.157	0.535571	1.60772	2.38218	1.99495	0.387229	19.25	98.3456	96.5306	98.3842	97.1209	97.5953	0.460425	82.5301	93.5252	96.9262	97.6798	92.6653	3.49717	6.39364	2.38218	4.38791	2.00573	19.25	93.6556	95.0658	99.446	93.5065	95.4185	1.3877	93.0435	95.8084	96.8254	92.4657	94.5357	1.05569	2.8771	4.34296	3.61003
19.5	94.0239	94.2356	96.5889	96.737	95.3964	0.733176	95.5032	97.5052	98.0159	94.7631	96.4468	0.780356	1.44695	2.03735	1.74215	0.295201	19.5	96.1397	96.1225	96.7684	97.8887	96.7298	0.414483	86.1446	93.0456	96.5164	97.6798	93.3466	2.59461	6.39364	2.03735	4.21549	2.17814	19.5	96.0725	93.421	90.3047	95.8441	93.9106	1.34333	95.6522	96.7066	97.9592	94.9772	96.3238	0.650992	3.38919	4.35984	3.87452
19.75	94.6215	92.9825	96.7684	95.7773	95.0374	0.813412	96.5739	97.7131	98.2143	96.01	97.1278	0.506574	1.44695	2.00902	1.72799	0.281039	19.75	96.875	96.3265	96.7684	98.8484	97.2046	0.560646	87.3494	97.1223	97.3361	97.2158	94.7559	2.46922	6.52949	2.00902	4.26926	2.26023	19.75	96.3746	95.0658	91.6898	94.5455	94.4189	0.987743	96.5217	94.3114	98.4127	95.8904	96.2841	0.848235	2.8771	4.35984	3.61847
20	98.008	95.2381	97.8456	97.6967	97.1971	0.656086	95.5032	97.921	98.6111	94.2643	96.5749	1.01839	1.44695	2.12397	1.78546	0.338511	20	95.7721	94.4898	96.7684	96.3532	95.8459	0.49605	86.4458	96.4029	97.7459	96.2877	94.2206	2.61264	6.56487	2.12397	4.34442	2.22045	20	97.281	96.0526	93.6288	95.8441	95.7016	0.760176	94.3478	96.4072	98.6395	95.6621	96.2641	0.89895	2.4054	4.07911	3.24225
20.25	95.6175	94.4862	97.307	96.5451	95.989	0.608465	98.5011	98.1289	98.2143	93.7656	97.1525	1.13176	1.44695	2.09564	1.77129	0.324349	20.25	95.2206	95.3061	96.7684	97.5048	96.2	0.561534	90.9638	98.3213	97.9508	96.5197	95.9389	1.70324	6.56487	2.09564	4.33026	2.23461	20.25	99.0937	94.4079	91.1357	96.3636	95.2502	1.67457	98.6957	95.8084	97.5057	96.8037	97.2033	0.607185	2.60085	3.79837	3.19961
20.5	94.4223	95.4887	96.4093	97.1209	95.8603	0.584272	96.3597	95.6341	97.4206	93.7656	95.795	0.769524	1.44695	2.23891	1.84293	0.395982	20.5	96.5074	94.4898	95.8707	96.5451	95.8533	0.48009	89.1566	97.1223	96.3115	97.9118	95.1256	2.01629	6.2224	2.23891	4.23066	1.99175	20.5	97.8852	95.3947	90.0277	95.0649	94.5931	1.64687	96.087	95.8084	99.3197	98.1735	97.3471	0.843102	3.11295	3.94718	3.53006
20.75	98.4064	94.2356	96.5889	96.3532	96.396	0.853815	96.5739	96.4657	98.0159	94.2643	96.3299	0.773899	1.44695	2.12397	1.78546	0.338511	20.75	97.6103	94.6939	96.2298	97.1209	96.4137	0.640546	89.4578	97.1223	97.1312	97.6798	95.3478	1.96764	6.42902	2.12397	4.27649	2.15252	20.75	98.7915	95.0658	98.338	95.0649	96.8151	1.01442	97.3913	95.2096	98.4127	99.0868	97.5251	0.846864	3.07255	3.9303	3.50143
21	97.2112	93.2331	96.7684	96.5451	95.9394	0.912671	96.5739	97.2973	97.0238	95.0125	96.4769	0.510402	1.44695	1.72249	1.58472	0.137773	21	96.875	94.2857	96.2298	98.2725	96.4158	0.828164	89.1566	97.3621	96.9262	97.9118	95.3392	2.0707	6.2224	1.72249	3.97245	2.24996	21	94.2598	94.079	90.3047	96.6234	93.8167	1.30629	96.5217	98.8024	97.5057	97.032	97.4654	0.488838	3.3488	4.47489	3.91184
21.25	96.4143	94.4862	95.8707	96.3532	95.7811	0.448427	97.0021	95.6341	97.2222	94.7631	96.1554	0.582048	1.44695	1.9807	1.71382	0.266877	21.25	97.2426	95.102	95.8707	98.6564	96.718	0.783259	90.0602	98.0815	97.3361	98.6079	96.0214	2.00412	6.25778	1.9807	4.11924	2.13854	21.25	99.3958	98.6842	98.0609	95.0649	97.8015	0.952059	98.6957	94.9102	99.5465	98.4018	97.8885	1.02202	2.8367	4.37673	3.60672
21.5	96.0159	93.7343	96.2298	95.5854	95.3914	0.568365	96.788	96.8815	97.4206	94.2643	96.3386	0.70534	1.76849	2.21059	1.98954	0.221048	21.5	95.0368	95.9184	95.3321	97.6967	95.996	0.595775	90.3614	95.9233	96.9262	97.2158	95.1067	1.6058	6.42902	2.21059	4.3198	2.10922	21.5	98.1873	99.3421	90.8587	95.8441	96.0581	1.87966	98.2609	95.2096	99.093	98.4018	97.7413	0.863272	3.07255	4.75562	3.91409
21.75	96.2151	93.985	96.4093	96.929	95.8846	0.650896	96.1456	97.0894	98.0159	95.5112	96.6905	0.547977	1.28617	1.9807	1.63344	0.347263	21.75	94.8529	93.2653	96.5889	96.929	95.409	0.84691	92.1687	97.6019	97.3361	96.5197	95.9066	1.26707	6.60025	1.9807	4.29047	2.30977	21.75	96.3746	96.3816	98.338	94.2857	96.345	0.827382	99.1304	95.2096	98.1859	98.4018	97.7319	0.864723	2.60085	5.05324	3.82705
22	96.6136	92.4812	95.6912	96.929	95.4287	1.017	96.3597	97.0894	96.8254	95.0125	96.3217	0.461752	1.60772	2.09564	1.85168	0.243963	22	95.7721	94.2857	96.5889	96.737	95.8459	0.561679	91.5663	98.5611	98.3607	98.3759	96.716	1.71718	7.04885	2.09564	4.57225	2.4766	22	96.9788	98.3553	90.5817	93.2468	94.7906	1.76997	97.3913	94.3114	98.4127	98.8584	97.2435	1.02446	2.8367	5.31709	4.0769
22.25	95.2191	95.2381	97.307	97.1209	96.2213	0.574392	96.788	97.921	97.0238	95.5112	96.811	0.497271	1.44695	2.21059	1.82877	0.38182	22.25	96.6912	94.2857	96.7684	95.7773	95.8807	0.577319	90.0602	96.6427	96.5164	96.7517	94.9928	1.64488	6.56487	2.21059	4.38773	2.17714	22.25	97.5831	98.0263	99.723	94.8052	97.5344	1.01992	100	97.006	97.7324	96.8037	97.8855	0.732489	3.3488	5.48279	4.41579
22.5	96.0159	98.9975	95.8707	96.3532	96.8093	0.736351	97.6445	97.7131	96.8254	93.5162	96.4248	0.99028	1.44695	2.58374	2.01534	0.568396	22.5	95.5882	94.4898	97.8456	97.6967	96.4051	0.820519	94.5783	97.8417	97.541	97.2158	96.7942	0.749604	6.2224	2.58374	4.40307	1.81933	22.5	100	96.6667	93.5714	96.3415	96.6449	1.31642	91.0959	97.3913	94.5455	95.858	94.7227	1.3415	3.3084	5.91233	4.61037
22.75	97.2112	94.2356	96.5889	95.9693	96.0012	0.640817	96.788	97.921	98.0159	95.0125	96.9343	0.698703	1.44695	2.35385	1.9004	0.453453	22.75	95.2206	94.2857	97.307	96.5451	95.8396	0.673842	92.7711	96.6427	98.9754	97.2158	96.4012	1.30786	6.42902	2.35385	4.39143	2.03758	22.75	95.2607	92.5	92.1429	95.7317	93.9088	0.924383	91.7808	96.5217	100	97.6331	96.4839	1.72733	3.90128	5.91233	4.90681
23	97.012	96.2406	96.9479	95.3935	96.3985	0.377849	96.3597	95.6341	98.6111	93.7656	96.0926	1.00165	1.44695	1.9807	1.71382	0.266877	23	95.5882	95.3061	96.4093	97.1209	96.1061	0.411295	93.6747	98.5611	99.5902	97.2158	97.2604	1.29032	6.2224	1.9807	4.10155	2.12085	23	99.0521	100	97.1429	100	99.0487	0.673435	92.4657	98.6957	95.7576	94.0828	95.2505	1.33056	3.3488	5.91233	4.63056
23.25	96.8127	93.7343	99.0826	95.7746	96.3511	1.11257	95.9315	96.8815	95.2206	94.359	95.5981	0.535118	1.28617	1.83743	1.5618	0.27563	23.25	95.2206	95.102	96.5889	96.3532	95.8162	0.381896	97.2892	95.9233	99.7951	97.4478	97.6138	0.803579	6.25778	1.83743	4.04761	2.21017	23.25	98.1043	98.3333	99.2857	99.3902	98.7784	0.327141	94.5206	98.2609	95.7576	94.6745	95.8034	0.86416	3.3488	5.91233	4.63056
23.5	95.4183	94.4862	95.8716	95.7746	95.3877	0.315895	97.2163	95.6341	95.2206	95.8974	95.9921	0.431176	1.1254	2.09564	1.61052	0.48512	23.5	93.0147	93.6735	96.7684	96.5451	95.0004	0.966767	98.494	98.0815	98.5656	96.9838	98.0312	0.365078	6.42902	2.09564	4.26233	2.16669	23.5	97.6303	94.1667	94.2857	98.1707	96.0634	1.06669	100	99.1304	95.7576	94.6745	97.3906	1.2871	4.68962	5.79729	5.24345
23.75	97.012	96.4912	95.4128	98.2394	96.7889	0.587079	95.5032	95.842	95.2206	91.282	94.462	1.06755	0.96463	2.32553	1.64508	0.680449	23.75	93.5094	94.1899	95.8707	96.3532	94.9808	0.674905	98.5537	96.4534	97.7459	97.2158	97.4922	0.44223	6.60025	2.32553	4.46289	2.13736	23.75	99.0521	93.3333	99.2857	97.561	97.308	1.37887	92.4657	97.3913	93.9394	94.6745	94.6177	1.03227	3.86089	5.92922	4.89505
24	95.6175	96.4912	98.6239	97.5352	97.067	0.650353	98.7152	96.8815	94.8529	91.282	95.4329	1.59264	1.60772	2.21059	1.90915	0.301434	24	94.2463	95.1326	96.2298	95.5854	95.2985	0.416756	97.5518	97.8601	98.1557	96.5197	97.5218	0.356067	7.04885	2.21059	4.62972	2.41913	24
[truncated: 290 more columns]

## Sheet: Fig 1D
Strain	macrophage hyphal index	time to 50% macrophage death
SC5314	5	5.5
P87	4.94898	5.5
P60002	1.13946	13
19F	1.87075	11.75
L26	2.55102	13
GC75	3.16327	9.5
P37005	1.05442	11.5
P75063	3.14626	10.25
P76067	0.544218	12
P78048	1.63265	5
P34048	0.79932	11.25
P76055	0.357143	14
P37037	0.204082	19
P57055	1.37755	9.5
P37039	1.15646	11
P75016	0.697279	12.5
P78042	0.306122	28
P57072	0.680272	7.75
12C	0.391156	13
P75010	0.0510204	20.75
P94015	0	30.5

## Sheet: Fig 2A
Time (hours)	10uM MCC950 SC5314 6:1 MOI hMDMs (DONOR 1)				control SC5314 6:1 MOI hMDMs (DONOR 1)				uninfected control hMDMs (DONOR 1)				Time (hours)	10uM MCC950 SC5314 6:1 MOI hMDMs (DONOR 2)				uninfected control hMDMs (DONOR 2)				control SC5314 6:1 MOI hMDMs (DONOR 2)
	Replicate-1 (% Dead)	Replicate-2 (% Dead)	% Dead (Mean)	SEM	Replicate-1 (% Dead)	Replicate-2 (% Dead)	% Dead (Mean)	SEM	Replicate-1 (% Dead)	Replicate-2 (% Dead)	% Dead (Mean)	SEM		Replicate-1 (% Dead)	Replicate-2 (% Dead)	% Dead (Mean)	SEM	Replicate-1 (% Dead)	Replicate-2 (% Dead)	% Dead (Mean)	SEM	Replicate-1 (% Dead)	Replicate-2 (% Dead)	% Dead (Mean)	SEM
2.5	5.25909	4.51489	4.88699	0.372098	14.6781	19.3966	17.0373	2.35922	6.27944	6.81115	6.54529	0.265856	2.5	2.70833	1.03181	1.87007	0.83826	2.2242	2.31729	2.27074	0.046546	20.4431	20.1794	20.3112	0.131865
3	7.65661	6.53218	7.0944	0.562216	16.7382	22.5862	19.6622	2.92401	6.90738	7.19814	7.05276	0.145382	3	3.4375	1.54772	2.49261	0.94489	2.29148	2.55009	2.42078	0.129307	24.4713	24.6637	24.5675	0.09619
3.5	10.5955	9.2219	9.90871	0.686804	20.1717	26.2069	23.1893	3.01762	7.14286	7.27554	7.2092	0.0663425	3.5	4.47917	2.32158	3.40037	1.07879	2.10816	2.82332	2.46574	0.357579	27.7946	29.148	28.4713	0.67671
4	12.9157	10.3746	11.6452	1.27053	23.4335	29.9138	26.6736	3.24016	7.37834	7.66254	7.52044	0.142101	4	5.625	2.7515	4.18825	1.43675	2.47479	2.64117	2.55798	0.083186	31.5206	30.8296	31.1751	0.34552
4.5	13.8438	11.4313	12.6375	1.20623	25.8369	32.069	28.9529	3.11603	7.61381	7.97214	7.79298	0.179161	4.5	6.77083	4.38521	5.57802	1.19281	2.65811	3.09654	2.87733	0.219214	33.2326	33.0718	33.1522	0.08044
5	14.6945	12.2959	13.4952	1.19932	27.8112	35	31.4056	3.59442	7.53532	8.59133	8.06333	0.528004	5	8.22917	6.1049	7.16703	1.06213	2.38313	2.82332	2.60323	0.22009	35.3474	35.0897	35.2186	0.12887
5.5	15.6999	13.4486	14.5743	1.12566	30.4721	36.4655	33.4688	2.99671	7.61381	9.05573	8.33477	0.720957	5.5	9.27083	7.65262	8.46173	0.809105	2.84143	3.18761	3.01452	0.173092	36.6566	37.3318	36.9942	0.33762
6	16.7827	14.4092	15.596	1.18673	31.3305	37.6724	34.5014	3.17097	7.53532	9.36533	8.45032	0.915002	6	10	8.16853	9.08427	0.915735	2.47479	3.18761	2.8312	0.35641	38.57	39.2377	38.9038	0.33384
6.5	17.7108	15.4659	16.5883	1.12243	33.8197	39.0517	36.4357	2.61599	7.7708	9.59752	8.68416	0.913361	6.5	10.625	9.11436	9.86968	0.75532	2.65811	3.36976	3.01394	0.355826	40.282	41.704	40.993	0.711035
7	18.4068	17.3871	17.897	0.50984	35.1073	40.0862	37.5968	2.48945	7.7708	9.90712	8.83896	1.06816	7	11.25	9.63027	10.4401	0.809867	2.56645	3.55191	3.05918	0.49273	41.3897	43.1614	42.2756	0.88585
7.5	19.5669	18.1556	18.8613	0.70564	36.309	41.2931	38.8011	2.49205	8.39874	10.1393	9.26903	0.870288	7.5	12.3958	10.4041	11.4	0.99585	2.56645	3.46084	3.01365	0.447192	42.5982	45.1794	43.8888	1.29059
8	20.3403	19.2123	19.7763	0.563995	38.1974	43.7931	40.9953	2.79784	8.16327	9.75232	8.95779	0.794528	8	13.8542	10.92	12.3871	1.46707	2.65811	3.36976	3.01394	0.355826	43.4038	48.4305	45.9172	2.51333
8.5	21.0363	21.0375	21.0369	0.000555	40.1717	46.2069	43.1893	3.01762	8.00628	10.2167	9.1115	1.10522	8.5	17.1875	11.006	14.0968	3.09074	2.56645	3.64299	3.10472	0.538267	46.2236	52.9148	49.5692	3.34562
9	25.9861	26.609	26.2976	0.311475	43.5193	51.9828	47.751	4.23172	8.63422	10.2167	9.42547	0.791249	9	25.9375	12.6397	19.2886	6.64889	2.84143	3.73406	3.28775	0.446316	51.863	60.2018	56.0324	4.16937
9.5	37.5097	37.3679	37.4388	0.070875	51.1588	63.7931	57.4759	6.31715	8.55573	10.0619	9.30883	0.753095	9.5	39.2708	17.8848	28.5778	10.693	2.74977	3.55191	3.15084	0.401071	62.0342	72.7579	67.396	5.36181
10	55.5298	52.9299	54.2298	1.29995	67.5537	81.7241	74.6389	7.08524	8.24176	9.75232	8.99704	0.755282	10	56.9792	27.945	42.4621	14.5171	3.02475	3.73406	3.37941	0.354657	75.7301	84.417	80.0736	4.34347
10.5	70.9203	67.6273	69.2738	1.64653	83.7768	91.8966	87.8367	4.05987	8.47724	10.1393	9.30828	0.831041	10.5	68.75	39.9828	54.3664	14.3836	2.84143	3.18761	3.01452	0.173092	83.1823	89.1256	86.1539	2.97164
11	85.3055	81.6523	83.4789	1.82662	92.0172	97.2414	94.6293	2.61211	8.55573	10.0619	9.30883	0.753095	11	79.0625	52.4506	65.7565	13.306	2.84143	3.64299	3.24221	0.400778	87.5126	89.9103	88.7114	1.19886
11.5	91.8794	89.7214	90.8004	1.07896	97.0815	97.8448	97.4632	0.38164	8.55573	9.90712	9.23143	0.675696	11.5	85.3125	63.8005	74.5565	10.756	2.84143	3.73406	3.28775	0.446316	88.5196	90.6951	89.6074	1.08771
12	96.2104	94.2363	95.2233	0.987025	98.3691	98.9655	98.6673	0.29821	8.39874	10.1393	9.26903	0.870288	12	88.2292	71.969	80.0991	8.13006	2.93309	3.27869	3.10589	0.1728	89.2246	91.704	90.4643	1.23974
12.5	97.6798	95.9654	96.8226	0.857195	98.8841	99.4828	99.1834	0.29932	8.24176	9.59752	8.91964	0.677883	12.5	90.5208	77.988	84.2544	6.26644	3.02475	3.55191	3.28833	0.263582	89.6274	92.9372	91.2823	1.65491
13	98.7626	97.4063	98.0845	0.678115	99.0558	99.0517	99.0538	0.002035	8.16327	10.1393	9.15129	0.988027	13	91.875	82.2012	87.0381	4.8369	3.02475	3.46084	3.24279	0.218045	90.3323	91.8161	91.0742	0.741905
13.5	99.3039	98.0788	98.6914	0.612585	99.3133	98.6207	98.967	0.346305	8.08477	10.1393	9.11205	1.02727	13.5	93.125	86.3285	89.7267	3.39827	3.11641	3.18761	3.15201	0.0356035	89.8288	92.0404	90.9346	1.10578
14	99.536	99.7118	99.6239	0.08793	99.485	99.1379	99.3115	0.173525	8.16327	9.82972	8.99649	0.833228	14	93.4375	89.4239	91.4307	2.0068	3.39138	3.64299	3.51719	0.125802	90.3323	92.713	91.5227	1.19033
14.5	99.3039	99.2315	99.2677	0.036215	99.1416	98.9655	99.0536	0.088055	8.08477	9.75232	8.91855	0.833775	14.5	94.0625	90.6277	92.3451	1.71741	3.20807	3.18761	3.19784	0.010226	90.9366	92.8251	91.8808	0.944275
15	98.7626	99.7118	99.2372	0.474625	99.1416	98.7931	98.9674	0.174265	8.24176	9.98452	9.11314	0.871381	15	94.4792	90.9716	92.7254	1.75377	3.02475	3.36976	3.19726	0.172508	91.3394	93.3856	92.3625	1.02313
15.5	99.768	99.6158	99.6919	0.076115	99.2275	99.2241	99.2258	0.001665	8.39874	9.98452	9.19163	0.792888	15.5	95.2083	92.0034	93.6059	1.60244	3.66636	3.82514	3.74575	0.079388	91.5408	93.2735	92.4072	0.866375
16	99.536	99.3276	99.4318	0.104195	98.97	99.0517	99.0108	0.04088	8.08477	9.75232	8.91855	0.833775	16	94.7917	92.6913	93.7415	1.05018	3.29973	3.55191	3.42582	0.126094	91.138	93.3856	92.2618	1.12384
16.5	99.8453	99.3276	99.5864	0.258875	98.7983	99.6552	99.2267	0.428445	8.39874	9.67492	9.03683	0.638089	16.5	95.1042	92.9493	94.0267	1.07745	3.66636	3.55191	3.60914	0.057224	91.6415	93.2735	92.4575	0.816025
17	99.3813	99.4236	99.4025	0.021175	98.6266	99.3966	99.0116	0.38497	7.92779	9.44272	8.68525	0.757469	17	95.5208	93.5512	94.536	0.984835	4.21631	3.64299	3.92965	0.286664	92.0443	94.5067	93.2755	1.23121
17.5	99.0719	99.5197	99.2958	0.22388	98.2833	98.3621	98.3227	0.039405	7.84929	9.44272	8.64601	0.796715	17.5	96.25	94.153	95.2015	1.04848	4.033	3.46084	3.74692	0.286079	92.2457	93.722	92.9838	0.738125
18	98.8399	99.8079	99.3239	0.483985	98.2833	98.4483	98.3658	0.08251	8.32025	9.75232	9.03629	0.716035	18	96.25	93.7231	94.9866	1.26344	3.75802	3.55191	3.65497	0.103054	92.9506	95.0673	94.009	1.05831
18.5	99.0719	99.3276	99.1997	0.12782	97.8541	99.2241	98.5391	0.68503	8.08477	9.52012	8.80245	0.717676	18.5	97.7083	94.0671	95.8877	1.82063	3.66636	3.82514	3.74575	0.079388	94.4612	94.7309	94.5961	0.134855
19	99.3813	99.6158	99.4985	0.117235	98.4549	99.2241	98.8395	0.3846	7.92779	9.52012	8.72396	0.796169	19	98.3333	95.4428	96.8881	1.44525	3.75802	3.55191	3.65497	0.103054	95.1662	95.9641	95.5651	0.398985
19.5	98.8399	99.3276	99.0837	0.24383	98.1974	99.0517	98.6246	0.42715	8.08477	9.44272	8.76375	0.678976	19.5	98.3333	95.0129	96.6731	1.66021	4.12466	3.36976	3.74721	0.377447	95.4683	96.7489	96.1086	0.6403
20	99.2266	99.4236	99.3251	0.098515	98.6266	99.1379	98.8823	0.25566	7.84929	9.59752	8.72341	0.874115	20	98.6458	96.1307	97.3883	1.25757	4.58295	3.91621	4.24958	0.33337	96.4753	96.7489	96.6121	0.136775

## Sheet: Fig 2B
Time (hours)	0mM glucose uninfected control hMDMs (DONOR 1)				0mM glucose SC5314 6:1 MOI hMDMs (DONOR 1)				10mM glucose SC5314 6:1 MOI hMDMs (DONOR 1)				10mM glucose uninfected control hMDMs (DONOR 1)				20mM glucose uninfected control hMDMs (DONOR 1)				20mM glucose SC5314 6:1 MOI hMDMs (DONOR 1)				Time (hours)	0mM glucose SC5314 6:1 MOI hMDMs (DONOR 2)				0mM glucose uninfected control hMDMs (DONOR 2)				10mM glucose uninfected control hMDMs (DONOR 2)				10mM glucose SC5314 6:1 MOI hMDMs (DONOR 2)				20mM glucose SC5314 6:1 MOI hMDMs (DONOR 2)				20mM glucose uninfected control hMDMs (DONOR 2)
	Replicate-1 (% Dead)	Replicate-2 (% Dead)	% Dead (Mean)	SEM	Replicate-1 (% Dead)	Replicate-2 (% Dead)	% Dead (Mean)	SEM	Replicate-1 (% Dead)	Replicate-2 (% Dead)	% Dead (Mean)	SEM	Replicate-1 (% Dead)	Replicate-2 (% Dead)	% Dead (Mean)	SEM	Replicate-1 (% Dead)	Replicate-2 (% Dead)	% Dead (Mean)	SEM	Replicate-1 (% Dead)	Replicate-2 (% Dead)	% Dead (Mean)	SEM		Replicate-1 (% Dead)	Replicate-2 (% Dead)	% Dead (Mean)	SEM	Replicate-1 (% Dead)	Replicate-2 (% Dead)	% Dead (Mean)	SEM	Replicate-1 (% Dead)	Replicate-2 (% Dead)	% Dead (Mean)	SEM	Replicate-1 (% Dead)	Replicate-2 (% Dead)	% Dead (Mean)	SEM	Replicate-1 (% Dead)	Replicate-2 (% Dead)	% Dead (Mean)	SEM	Replicate-1 (% Dead)	Replicate-2 (% Dead)	% Dead (Mean)	SEM
2.5	4.37736	5.31178	4.84457	0.46721	16.6011	16.0684	16.3347	0.26636	14.6781	19.3966	17.0373	2.35922	6.27944	6.81115	6.54529	0.265856	2.22399	2.01238	2.11819	0.105802	16.8299	17.7639	17.2969	0.466965	2.5	19.5498	22.7649	21.1573	1.60757	3.73665	2.49554	3.1161	0.620556	2.2242	2.31729	2.27074	0.046546	20.4431	20.1794	20.3112	0.131865	16.349	14.7407	15.5449	0.80419	2.60951	3.1107	2.8601	0.250599
3	4.83019	6.5435	5.68684	0.856653	23.9182	24.1026	24.0104	0.092195	16.7382	22.5862	19.6622	2.92401	6.90738	7.19814	7.05276	0.145382	2.06513	2.16718	2.11616	0.051026	18.6999	21.3166	20.0083	1.30835	3	26.4218	29.0563	27.739	1.31724	4.00356	2.6738	3.33868	0.664881	2.29148	2.55009	2.42078	0.129307	24.4713	24.6637	24.5675	0.09619	20.9629	17.0155	18.9892	1.97371	2.7959	3.38518	3.09054	0.294639
3.5	5.20755	7.23634	6.22194	1.01439	33.2022	31.2821	32.2421	0.960075	20.1717	26.2069	23.1893	3.01762	7.14286	7.27554	7.2092	0.0663425	2.38284	2.70898	2.54591	0.163067	21.1932	24.1379	22.6656	1.47235	3.5	37.9147	36.8377	37.3762	0.53847	4.00356	2.76292	3.38324	0.620318	2.10816	2.82332	2.46574	0.357579	27.7946	29.148	28.4713	0.67671	25.4764	18.0164	21.7464	3.73002	3.35508	3.47667	3.41587	0.0607955
4	5.96226	7.00539	6.48383	0.521563	40.6766	39.1453	39.911	0.765665	23.4335	29.9138	26.6736	3.24016	7.37834	7.66254	7.52044	0.142101	2.70056	2.78638	2.74347	0.042911	23.4194	28.8401	26.1298	2.71036	4	45.2607	43.6258	44.4432	0.817415	4.27046	2.85205	3.56126	0.709206	2.47479	2.64117	2.55798	0.083186	31.5206	30.8296	31.1751	0.34552	28.1846	20.1092	24.1469	4.03768	2.98229	3.56816	3.27523	0.292934
4.5	5.66038	7.31332	6.48685	0.82647	45.9481	44.359	45.1535	0.79455	25.8369	32.069	28.9529	3.11603	7.61381	7.97214	7.79298	0.179161	2.85941	2.94118	2.90029	0.040882	26.358	30.303	28.3305	1.97253	4.5	50.7109	48.0132	49.3621	1.34882	4.18149	2.58467	3.38308	0.798412	2.65811	3.09654	2.87733	0.219214	33.2326	33.0718	33.1522	0.08044	30.2909	21.929	26.11	4.18092	3.07549	3.38518	3.23033	0.154844
5	5.35849	7.08237	6.22043	0.86194	48.9378	47.6068	48.2723	0.6655	27.8112	35	31.4056	3.59442	7.53532	8.59133	8.06333	0.528004	3.25655	2.86378	3.06017	0.196388	29.2075	32.4974	30.8524	1.64495	5	54.2654	52.4007	53.333	0.93237	4.62634	2.76292	3.69463	0.931706	2.38313	2.82332	2.60323	0.22009	35.3474	35.0897	35.2186	0.12887	32.2969	23.8398	28.0684	4.22852	2.98229	3.1107	3.0465	0.0642055
5.5	5.88679	7.23634	6.56156	0.674772	51.0622	50	50.5311	0.53108	30.4721	36.4655	33.4688	2.99671	7.61381	9.05573	8.33477	0.720957	3.57427	3.25077	3.41252	0.161745	31.4337	34.6917	33.0627	1.62905	5.5	56.6351	55.3808	56.0079	0.62714	4.4484	2.76292	3.60566	0.842738	2.84143	3.18761	3.01452	0.173092	36.6566	37.3318	36.9942	0.33762	35.6068	26.4786	31.0427	4.5641	2.60951	3.29369	2.9516	0.342091
6	6.11321	7.31332	6.71326	0.600055	53.1078	52.1367	52.6223	0.48552	31.3305	37.6724	34.5014	3.17097	7.53532	9.36533	8.45032	0.915002	3.49484	3.40557	3.4502	0.044632	34.1051	36.5726	35.3389	1.23377	6	61.019	60.0993	60.5592	0.45981	4.7153	3.11943	3.91737	0.797936	2.47479	3.18761	2.8312	0.35641	38.57	39.2377	38.9038	0.33384	37.5125	28.5714	33.042	4.47056	2.42311	3.2022	2.81265	0.389541
6.5	6.03774	6.85142	6.44458	0.406844	54.3666	53.5043	53.9355	0.431185	33.8197	39.0517	36.4357	2.61599	7.7708	9.59752	8.68416	0.913361	3.89198	3.63777	3.76487	0.127104	36.1532	38.558	37.3556	1.20242	6.5	64.5735	64.404	64.4887	0.084745	4.98221	2.76292	3.87256	1.10964	2.65811	3.36976	3.01394	0.355826	40.282	41.704	40.993	0.711035	39.017	29.4813	34.2492	4.76785	2.7027	3.75114	3.22692	0.52422
7	5.28302	6.46651	5.87477	0.591747	56.4123	55.3846	55.8984	0.513825	35.1073	40.0862	37.5968	2.48945	7.7708	9.90712	8.83896	1.06816	4.44797	3.48297	3.96547	0.482502	38.8246	39.8119	39.3182	0.493665	7	70.3791	68.7914	69.5853	0.79388	5.16014	2.94118	4.05066	1.10948	2.56645	3.55191	3.05918	0.49273	41.3897	43.1614	42.2756	0.88585	40.1204	30.6642	35.3923	4.72806	2.7959	3.56816	3.18203	0.386131
7.5	5.66038	6.5435	6.10194	0.441559	57.9858	57.8633	57.9245	0.061295	36.309	41.2931	38.8011	2.49205	8.39874	10.1393	9.26903	0.870288	4.36855	3.40557	3.88706	0.481486	40.1603	42.1108	41.1355	0.97524	7.5	73.4597	75.745	74.6024	1.14265	4.62634	3.20856	3.91745	0.708889	2.56645	3.46084	3.01365	0.447192	42.5982	45.1794	43.8888	1.29059	41.9258	32.939	37.4324	4.49337	2.51631	3.93413	3.22522	0.708909
8	5.50943	6.00462	5.75703	0.247592	60.4249	59.1453	59.7851	0.63978	38.1974	43.7931	40.9953	2.79784	8.16327	9.75232	8.95779	0.794528	4.44797	3.48297	3.96547	0.482502	40.6055	43.6782	42.1418	1.53632	8	79.8578	81.2086	80.5332	0.675395	4.89324	3.0303	3.96177	0.931468	2.65811	3.36976	3.01394	0.355826	43.4038	48.4305	45.9172	2.51333	42.8285	33.667	38.2477	4.58076	2.51631	4.11711	3.31671	0.8004
8.5	5.43396	6.0816	5.75778	0.323819	66.6404	63.5897	65.1151	1.52535	40.1717	46.2069	43.1893	3.01762	8.00628	10.2167	9.1115	1.10522	4.44797	3.17338	3.81067	0.6373	42.2084	44.9321	43.5702	1.36186	8.5	84.2417	85.596	84.9189	0.67716	4.89324	2.94118	3.91721	0.976031	2.56645	3.64299	3.10472	0.538267	46.2236	52.9148	49.5692	3.34562	44.8345	35.6688	40.2516	4.58286	2.60951	4.11711	3.36331	0.753802
9	4.98113	5.77367	5.3774	0.39627	74.2722	69.8291	72.0506	2.22159	43.5193	51.9828	47.751	4.23172	8.63422	10.2167	9.42547	0.791249	4.60683	3.01858	3.8127	0.794127	43.2769	46.395	44.836	1.55902	9	87.9147	89.3212	88.6179	0.70325	4.89324	3.20856	4.0509	0.842341	2.84143	3.73406	3.28775	0.446316	51.863	60.2018	56.0324	4.16937	46.0381	37.1247	41.5814	4.45672	2.51631	3.93413	3.22522	0.708909
9.5	5.13208	5.92764	5.52986	0.397781	81.5106	77.8632	79.6869	1.82369	51.1588	63.7931	57.4759	6.31715	8.55573	10.0619	9.30883	0.753095	4.28912	3.01858	3.65385	0.635271	45.236	47.0219	46.129	0.89298	9.5	89.8104	89.7351	89.7728	0.037665	5.16014	2.85205	4.0061	1.15405	2.74977	3.55191	3.15084	0.401071	62.0342	72.7579	67.396	5.36181	48.2447	38.4895	43.3671	4.8776	2.32992	4.11711	3.22351	0.893597
10	4.98113	6.00462	5.49288	0.511744	88.3556	84.7863	86.571	1.78466	67.5537	81.7241	74.6389	7.08524	8.24176	9.75232	8.99704	0.755282	4.28912	3.25077	3.76995	0.519172	47.195	48.9028	48.0489	0.853905	10	91.9431	89.9007	90.9219	1.02123	5.24911	2.85205	4.05058	1.19853	3.02475	3.73406	3.37941	0.354657	75.7301	84.417	80.0736	4.34347	48.1444	39.8544	43.9994	4.14501	2.42311	4.11711	3.27011	0.846998
10.5	4.98113	6.0816	5.53137	0.550234	91.5814	91.1111	91.3463	0.23516	83.7768	91.8966	87.8367	4.05987	8.47724	10.1393	9.30828	0.831041	4.60683	3.17338	3.8901	0.716728	51.8255	52.4556	52.1405	0.31506	10.5	91.9431	90.2318	91.0875	0.85567	4.98221	3.0303	4.00625	0.975951	2.84143	3.18761	3.01452	0.173092	83.1823	89.1256	86.1539	2.97164	50.4513	42.3112	46.3813	4.07008	2.60951	4.2086	3.40905	0.799547
11	4.90566	6.00462	5.45514	0.54948	95.594	94.4444	95.0192	0.57479	92.0172	97.2414	94.6293	2.61211	8.55573	10.0619	9.30883	0.753095	4.44797	3.32817	3.88807	0.559901	59.4835	64.9948	62.2392	2.75563	11	91.8246	90.4801	91.1524	0.672255	5.69395	3.0303	4.36213	1.33182	2.84143	3.64299	3.24221	0.400778	87.5126	89.9103	88.7114	1.19886	54.2628	44.768	49.5154	4.74741	2.7027	4.2086	3.45565	0.752949
11.5	5.0566	5.92764	5.49212	0.435516	97.9544	97.1795	97.5669	0.38744	97.0815	97.8448	97.4632	0.38164	8.55573	9.90712	9.23143	0.675696	4.84511	3.25077	4.04794	0.797171	72.3063	76.907	74.6067	2.30034	11.5	92.7725	91.3907	92.0816	0.69089	5.60498	2.85205	4.22852	1.37647	2.84143	3.73406	3.28775	0.446316	88.5196	90.6951	89.6074	1.08771	59.9799	50.7734	55.3767	4.60325	2.7027	4.30009	3.5014	0.798694
12	5.28302	6.00462	5.64382	0.3608	98.1904	98.4615	98.326	0.13557	98.3691	98.9655	98.6673	0.29821	8.39874	10.1393	9.26903	0.870288	4.36855	3.17338	3.77096	0.597585	84.4167	87.9833	86.2	1.78327	12	93.0095	91.308	92.1587	0.850765	5.16014	3.20856	4.18435	0.975793	2.93309	3.27869	3.10589	0.1728	89.2246	91.704	90.4643	1.23974	72.2167	60.9645	66.5906	5.62607	2.8891	4.39158	3.64034	0.751243
12.5	5.58491	5.61971	5.60231	0.0174005	98.8985	99.2308	99.0646	0.16613	98.8841	99.4828	99.1834	0.29932	8.24176	9.59752	8.91964	0.677883	4.5274	2.94118	3.73429	0.793114	93.1434	95.2978	94.2206	1.07722	12.5	92.7725	91.2252	91.9988	0.77367	5.24911	3.38681	4.31796	0.93115	3.02475	3.55191	3.28833	0.263582	89.6274	92.9372	91.2823	1.65491	85.3561	72.6115	78.9838	6.3723	2.98229	4.57456	3.77843	0.796136
13	5.50943	5.54272	5.52608	0.0166455	98.5838	99.5726	99.0782	0.49443	99.0558	99.0517	99.0538	0.002035	8.16327	10.1393	9.15129	0.988027	4.36855	3.01858	3.69356	0.674985	97.1505	97.4922	97.3213	0.170835	13	93.3649	91.2252	92.2951	1.06988	5.07117	3.20856	4.13987	0.931309	3.02475	3.46084	3.24279	0.218045	90.3323	91.8161	91.0742	0.741905	90.9729	82.0746	86.5238	4.44916	2.8891	4.39158	3.64034	0.751243
13.5	5.28302	5.61971	5.45136	0.168344	99.0559	99.3162	99.186	0.13019	99.3133	98.6207	98.967	0.346305	8.08477	10.1393	9.11205	1.02727	4.68626	2.94118	3.81372	0.872541	98.3971	98.5371	98.4671	0.069975	13.5	93.0095	91.5563	92.2829	0.726595	5.24911	3.47594	4.36252	0.886587	3.11641	3.18761	3.15201	0.0356035	89.8288	92.0404	90.9346	1.10578	94.9849	88.99	91.9875	2.99748	2.98229	4.66606	3.82417	0.841882
14	5.0566	5.31178	5.18419	0.127587	98.4264	99.8291	99.1278	0.70131	99.485	99.1379	99.3115	0.173525	8.16327	9.82972	8.99649	0.833228	4.44797	2.86378	3.65588	0.792099	98.7533	98.5371	98.6452	0.10812	14	93.8389	91.8046	92.8217	1.01711	5.87189	3.29768	4.58478	1.2871	3.39138	3.64299	3.51719	0.125802	90.3323	92.713	91.5227	1.19033	96.1886	91.3558	93.7722	2.4164	3.35508	4.48307	3.91908	0.563998
14.5	4.90566	5.54272	5.22419	0.318532	98.6625	99.6581	99.1603	0.497825	99.1416	98.9655	99.0536	0.088055	8.08477	9.75232	8.91855	0.833775	4.5274	3.01858	3.77299	0.754413	100	98.8506	99.4253	0.574715	14.5	93.9574	91.8046	92.881	1.07635	5.69395	3.29768	4.49582	1.19813	3.20807	3.18761	3.19784	0.010226	90.9366	92.8251	91.8808	0.944275	96.6901	92.0837	94.3869	2.30318	3.07549	4.57456	3.82503	0.749538
15	4.98113	5.38876	5.18495	0.203815	98.3478	99.3162	98.832	0.48424	99.1416	98.7931	98.9674	0.174265	8.24176	9.98452	9.11314	0.871381	4.5274	2.86378	3.69559	0.831813	99.1095	99.0596	99.0845	0.024985	15	94.1943	91.8046	92.9995	1.19484	5.42705	3.38681	4.40693	1.02012	3.02475	3.36976	3.19726	0.172508	91.3394	93.3856	92.3625	1.02313	95.988	92.9026	94.4453	1.54266	2.8891	4.94053	3.91481	1.02572
15.5	5.13208	5.92764	5.52986	0.397781	98.8985	99.6581	99.2783	0.379805	99.2275	99.2241	99.2258	0.001665	8.39874	9.98452	9.19163	0.792888	4.5274	3.01858	3.77299	0.754413	98.9314	98.8506	98.891	0.04043	15.5	94.3128	92.8808	93.5968	0.716005	6.04982	3.47594	4.76288	1.28694	3.66636	3.82514	3.74575	0.079388	91.5408	93.2735	92.4072	0.866375	96.0883	94.3585	95.2234	0.864875	3.07549	5.03202	4.05376	0.978267
16	5.0566	5.54272	5.29966	0.243061	98.9772	99.1453	99.0612	0.08406	98.97	99.0517	99.0108	0.04088	8.08477	9.75232	8.91855	0.833775	4.44797	2.94118	3.69458	0.753399	99.1095	98.8506	98.9801	0.12948	16	95.2607	93.543	94.4019	0.858805	5.78292	3.74332	4.76312	1.0198	3.29973	3.55191	3.42582	0.126094	91.138	93.3856	92.2618	1.12384	96.5898	94.8135	95.7016	0.88815	3.07549	4.94053	4.00801	0.932521
16.5	5.43396	6.00462	5.71929	0.285328	98.8985	99.3162	99.1074	0.208865	98.7983	99.6552	99.2267	0.428445	8.39874	9.67492	9.03683	0.638089	4.28912	2.94118	3.61515	0.673971	99.1095	98.7461	98.9278	0.181725	16.5	95.3791	92.9636	94.1714	1.20779	6.04982	4.0107	5.03026	1.01956	3.66636	3.55191	3.60914	0.057224	91.6415	93.2735	92.4575	0.816025	96.8907	94.6315	95.7611	1.12959	3.07549	5.12351	4.0995	1.02401
17	5.0566	5.69669	5.37665	0.320043	98.6625	99.2308	98.9466	0.28415	98.6266	99.3966	99.0116	0.38497	7.92779	9.44272	8.68525	0.757469	4.36855	3.01858	3.69356	0.674985	98.7533	98.8506	98.802	0.048615	17	95.6161	92.8808	94.2485	1.36766	6.31673	3.92157	5.11915	1.19758	4.21631	3.64299	3.92965	0.286664	92.0443	94.5067	93.2755	1.23121	96.4895	95.2684	95.879	0.61052	2.98229	4.84904	3.91567	0.933373
17.5	5.28302	5.54272	5.41287	0.129853	98.7412	99.1453	98.9432	0.202075	98.2833	98.3621	98.3227	0.039405	7.84929	9.44272	8.64601	0.796715	4.36855	3.09598	3.73226	0.636285	98.7533	99.2686	99.0109	0.257605	17.5	95.4976	93.4603	94.4789	1.01869	6.40569	4.45633	5.43101	0.974683	4.033	3.46084	3.74692	0.286079	92.2457	93.722	92.9838	0.738125	96.1886	94.9955	95.592	0.59656	3.16869	5.12351	4.1461	0.977414
18	5.13208	6.00462	5.56835	0.436272	98.6625	99.4017	99.0321	0.36962	98.2833	98.4483	98.3658	0.08251	8.32025	9.75232	9.03629	0.716035	4.5274	3.09598	3.81169	0.715714	99.4657	98.6416	99.0537	0.412065	18	96.327	94.2053	95.2662	1.06086	6.13879	4.63458	5.38669	0.752104	3.75802	3.55191	3.65497	0.103054	92.9506	95.0673	94.009	1.05831	96.2889	95.3594	95.8241	0.464725	3.35508	5.215	4.28504	0.929963
18.5	5.28302	5.85065	5.56684	0.283818	98.8198	99.4872	99.1535	0.333675	97.8541	99.2241	98.5391	0.68503	8.08477	9.52012	8.80245	0.717676	4.5274	3.09598	3.81169	0.715714	99.0205	99.0596	99.04	0.01954	18.5	96.327	93.957	95.142	1.18503	6.6726	4.81283	5.74272	0.929882	3.66636	3.82514	3.74575	0.079388	94.4612	94.7309	94.5961	0.134855	96.4895	96.2693	96.3794	0.110065	2.98229	5.12351	4.0529	1.07061
19	5.35849	5.69669	5.52759	0.1691	98.5838	99.4872	99.0355	0.451695	98.4549	99.2241	98.8395	0.3846	7.92779	9.52012	8.72396	0.796169	4.68626	3.25077	3.96852	0.717742	98.8424	99.582	99.2122	0.36982	19	97.1564	94.2881	95.7222	1.43416	7.29537	4.81283	6.0541	1.24127	3.75802	3.55191	3.65497	0.103054	95.1662	95.9641	95.5651	0.398985	97.5928	96.1783	96.8856	0.70722	3.44828	5.12351	4.28589	0.837619
19.5	5.66038	5.92764	5.79401	0.13363	98.6625	99.4872	99.0748	0.412355	98.1974	99.0517	98.6246	0.42715	8.08477	9.44272	8.76375	0.678976	4.60683	3.32817	3.9675	0.639329	98.5752	99.373	98.9741	0.3989	19.5	97.3934	94.7848	96.0891	1.30429	7.82918	4.81283	6.32101	1.50817	4.12466	3.36976	3.74721	0.377447	95.4683	96.7489	96.1086	0.6403	97.3922	95.9054	96.6488	0.743405	3.16869	5.3065	4.23759	1.0689
20	6.03774	5.85065	5.94419	0.093541	98.9772	99.1453	99.0612	0.08406	98.6266	99.1379	98.8823	0.25566	7.84929	9.59752	8.72341	0.874115	4.68626	3.32817	4.00722	0.679043	98.2191	98.4326	98.3258	0.10677	20	97.6303	95.0331	96.3317	1.29861	8.27402	5.16934	6.72168	1.55234	4.58295	3.91621	4.24958	0.33337	96.4753	96.7489	96.6121	0.136775	97.4925	96.6333	97.0629	0.42959	3.44828	5.58097	4.51462	1.06635

## Sheet: Fig 2C
Time (hours)	10mM glucose SC5314 6:1 MOI hMDMs (DONOR 3)				10mM glucose 57055 6:1 MOI hMDMs (DONOR 3)				10mM glucose 78042 6:1 MOI hMDMs (DONOR 3)				10mM glucose, UNINFECTED CONTROL hMDMs (DONOR 3)				Time (hours)	10mM glucose SC5314 6:1 MOI hMDMs (DONOR 4)				10mM glucose 57055 6:1 MOI hMDMs (DONOR 4)				10mM glucose 78042 6:1 MOI hMDMs (DONOR 4)				10mM glucose, UNINFECTED CONTROL hMDMs (DONOR 4)
	Replicate-1 (% Dead)	Replicate-2 (% Dead)	% Dead (Mean)	SEM	Replicate-1 (% Dead)	Replicate-2 (% Dead)	% Dead (Mean)	SEM	Replicate-1 (% Dead)	Replicate-2 (% Dead)	% Dead (Mean)	SEM	Replicate-1 (% Dead)	Replicate-2 (% Dead)	% Dead (Mean)	SEM		Replicate-1 (% Dead)	Replicate-2 (% Dead)	% Dead (Mean)	SEM	Replicate-1 (% Dead)	Replicate-2 (% Dead)	% Dead (Mean)	SEM	Replicate-1 (% Dead)	Replicate-2 (% Dead)	% Dead (Mean)	SEM	Replicate-1 (% Dead)	Replicate-2 (% Dead)	% Dead (Mean)	SEM
2	9.40803	16.9811	13.1946	3.78655	11.2613	5.59742	8.42934	2.83192	7.47475	6.31229	6.89352	0.581228	8.06452	4.20819	6.13636	1.92816	2	14.7991	10.8018	12.8005	1.99869	5.79111	10.0338	7.91246	2.12136	2.47855	2.7668	2.62267	0.144123	3.08031	1.68729	2.3838	0.69651
2.5	10.7822	19.4576	15.1199	4.33765	12.8378	7.42734	10.1326	2.70525	8.48485	8.30565	8.39525	0.0896	8.06452	4.09745	6.08098	1.98353	2.5	17.6533	14.588	16.1206	1.53266	7.44571	12.6268	10.0363	2.59056	3.33651	3.4585	3.3975	0.0609935	3.85039	2.47469	3.16254	0.687847
3	11.4165	22.5236	16.97	5.55354	14.0766	8.71905	11.3978	2.67876	9.09091	8.74862	8.91976	0.171147	7.94931	4.65116	6.30024	1.64907	3	22.6216	18.4855	20.5535	2.06802	9.30714	16.7982	13.0527	3.74553	3.71783	3.26087	3.48935	0.228479	4.29043	2.3622	3.32632	0.964112
3.5	12.0507	24.8821	18.4664	6.41567	15.3153	9.90312	12.6092	2.7061	9.79798	8.41639	9.10718	0.690795	7.94931	4.31894	6.13412	1.81519	3.5	26.3213	22.8285	24.5749	1.74642	10.9617	19.5039	15.2328	4.27111	3.81316	4.1502	3.98168	0.168521	3.63036	2.47469	3.05253	0.577836
4	13.5307	27.3585	20.4446	6.91392	16.6667	11.5178	14.0922	2.57445	10	8.9701	9.48505	0.51495	8.41014	4.20819	6.30917	2.10097	4	28.3298	25.6125	26.9711	1.35867	12.4095	21.195	16.8023	4.39276	5.05243	4.44664	4.74954	0.302895	3.52035	2.47469	2.99752	0.52283
4.5	15.4334	29.8349	22.6342	7.20076	16.5541	12.5942	14.5741	1.97993	10.7071	9.74529	10.2262	0.480888	7.94931	4.65116	6.30024	1.64907	4.5	28.8584	26.8374	27.8479	1.01046	13.7539	23.4498	18.6019	4.84797	5.14776	5.13834	5.14305	0.00471	3.30033	3.03712	3.16872	0.131605
5	16.0677	31.9576	24.0126	7.94495	17.2297	14.1012	15.6655	1.56428	11.1111	9.63455	10.3728	0.738279	8.29493	4.54042	6.41768	1.87725	5	30.1269	29.6214	29.8741	0.252735	14.788	24.69	19.739	4.95099	5.52907	5.83004	5.67956	0.150482	3.41034	3.03712	3.22373	0.186611
5.5	17.8647	34.0802	25.9724	8.10775	18.4685	14.9623	16.7154	1.75307	11.4141	10.8527	11.1334	0.280715	8.41014	4.54042	6.47528	1.93486	5.5	30.9725	30.9577	30.9651	0.00742	14.788	25.0282	19.9081	5.12009	5.71973	5.92885	5.82429	0.104561	3.74037	3.03712	3.38875	0.351627
6	18.7104	37.9717	28.341	9.63067	19.5946	16.3617	17.9781	1.61645	12.1212	10.9635	11.5423	0.578875	8.17972	4.98339	6.58156	1.59817	6	32.6638	32.0713	32.3676	0.29629	15.6153	25.0282	20.3217	4.70643	6.38704	6.12648	6.25676	0.130276	4.29043	3.14961	3.72002	0.570411
6.5	20.1903	40.4481	30.3192	10.1289	19.5946	16.577	18.0858	1.50882	11.6162	11.7386	11.6774	0.061245	8.06452	4.98339	6.52395	1.54056	6.5	33.0867	33.4076	33.2471	0.160445	16.546	25.7046	21.1253	4.5793	6.10105	6.12648	6.11377	0.0127165	4.18042	2.92463	3.55253	0.627892
7	22.1987	42.9245	32.5616	10.3629	20.3829	17.0075	18.6952	1.68768	12.8283	11.9601	12.3942	0.434075	8.06452	5.09413	6.57932	1.48519	7	33.4038	34.9666	34.1852	0.78139	16.7528	25.7046	21.2287	4.47589	6.67302	6.42293	6.54797	0.125049	3.74037	3.03712	3.38875	0.351627
7.5	22.7273	45.5189	34.1231	11.3958	20.8333	17.8687	19.351	1.48232	12.6263	12.9568	12.7915	0.165275	8.29493	5.20487	6.7499	1.54503	7.5	33.8266	36.0802	34.9534	1.12677	16.9597	26.1556	21.5576	4.59795	6.48236	6.32411	6.40324	0.0791265	4.29043	2.92463	3.60753	0.682898
8	24.3129	47.6415	35.9772	11.6643	20.9459	18.4069	19.6764	1.26953	13.6364	13.5105	13.5734	0.06292	8.52535	5.42636	6.97585	1.54949	8	35.6237	36.971	36.2974	0.673685	17.0631	27.283	22.173	5.10995	6.95901	7.21344	7.08622	0.127215	4.51045	3.26209	3.88627	0.624179
8.5	26.1099	49.4104	37.7602	11.6502	20.9459	18.4069	19.6764	1.26953	13.9394	14.7287	14.334	0.394645	8.41014	5.64784	7.02899	1.38115	8.5	37.315	38.3073	37.8112	0.49617	17.787	27.7339	22.7604	4.97348	6.86368	7.41107	7.13737	0.273693	4.62046	3.26209	3.94128	0.679185
9	28.0127	50.8255	39.4191	11.4064	21.1712	19.0527	20.112	1.05922	14.1414	15.3931	14.7673	0.62586	8.52535	5.5371	7.03122	1.49412	9	40.592	40.2004	40.3962	0.19576	17.8904	27.9594	22.9249	5.03451	6.76835	7.31225	7.0403	0.271951	4.51045	3.14961	3.83003	0.680423
9.5	29.0698	53.184	41.1269	12.0571	21.509	18.8375	20.1732	1.33577	14.4444	16.3898	15.4171	0.972685	8.64055	5.98007	7.31031	1.33024	9.5	46.0888	43.0958	44.5923	1.49651	17.787	28.1849	22.9859	5.19896	6.67302	6.917	6.79501	0.121987	4.62046	3.03712	3.82879	0.791671
10	31.5011	57.4293	44.4652	12.9641	21.7342	19.268	20.5011	1.2331	14.7475	17.3865	16.067	1.31951	8.64055	6.75526	7.69791	0.942647	10	59.3023	47.9956	53.6489	5.65339	17.9938	28.6359	23.3148	5.32102	6.67302	8.30039	7.48671	0.813686	4.62046	3.26209	3.94128	0.679185
10.5	33.8266	66.1557	49.9911	16.1645	22.4099	19.6986	21.0543	1.35566	15.1515	17.8295	16.4905	1.33897	8.29493	7.19823	7.74658	0.548351	10.5	78.4355	62.3608	70.3982	8.03736	19.6484	29.0868	24.3676	4.7192	6.95901	7.80632	7.38267	0.423658	4.84048	3.14961	3.99505	0.845439
11	38.3721	73.7028	56.0375	17.6654	22.2973	20.6674	21.4823	0.81496	15.9596	18.2724	17.116	1.15641	8.41014	7.53045	7.9703	0.439842	11	87.7378	78.1737	82.9558	4.78206	19.6484	30.8906	25.2695	5.62112	7.14967	8.69565	7.92266	0.772993	4.62046	3.48706	4.05376	0.566699
11.5	47.463	81.8396	64.6513	17.1883	22.1847	20.2368	21.2107	0.973935	16.9697	18.4939	17.7318	0.762105	8.41014	7.86268	8.13641	0.273729	11.5	90.8034	86.7483	88.7759	2.02752	20.6825	34.2728	27.4777	6.79516	7.81697	9.18972	8.50335	0.686377	4.51045	3.48706	3.99876	0.511694
12	59.1966	85.7311	72.4639	13.2673	22.973	20.775	21.874	1.09897	17.3737	20.8195	19.0966	1.72287	8.64055	8.63787	8.63921	0.0013395	12	92.2833	89.9777	91.1305	1.15278	22.0269	36.1894	29.1081	7.08125	8.10295	9.58498	8.84397	0.741012	4.84048	3.59955	4.22002	0.620467
12.5	68.2875	86.3208	77.3041	9.01661	26.2387	22.3897	24.3142	1.92454	18.1818	23.2558	20.7188	2.537	8.64055	9.19158	8.91607	0.275516	12.5	92.9176	90.98	91.9488	0.968795	24.4054	41.2627	32.834	8.42865	9.34223	10.2767	9.80946	0.467224	5.06051	3.82452	4.44251	0.617992
13	76.4271	87.0283	81.7277	5.30062	28.2658	22.6049	25.4354	2.83041	19.1919	23.6988	21.4454	2.25343	9.10138	10.0775	9.58945	0.488069	13	92.0719	90.8686	91.4702	0.60164	28.5419	49.6054	39.0736	10.5318	9.72355	10.5731	10.1483	0.424787	4.62046	3.82452	4.22249	0.39797
13.5	81.2896	86.7925	84.041	2.75141	30.6306	24.5425	27.5866	3.04406	20.303	25.2492	22.7761	2.47307	8.64055	10.742	9.69126	1.05071	13.5	92.389	90.7572	91.5731	0.815885	32.1613	60.0902	46.1258	13.9644	11.4395	11.5613	11.5004	0.060895	4.73047	3.71204	4.22125	0.509219
14	84.5666	87.0283	85.7974	1.23085	32.0946	25.5113	28.8029	3.29164	22.4242	29.2359	25.8301	3.40582	8.87097	11.0742	9.97258	1.10162	14	92.4947	91.5367	92.0157	0.47898	36.7115	69.4476	53.0795	16.3681	13.632	13.2411	13.4366	0.19546	4.84048	3.71204	4.27626	0.564224
14.5	86.2579	86.4387	86.3483	0.090375	34.6847	28.9559	31.8203	2.86441	25.7576	31.6722	28.7149	2.95731	8.87097	11.2957	10.0833	1.21236	14.5	93.2347	91.5367	92.3857	0.84896	41.8821	74.1826	58.0324	16.1503	14.49	15.5138	15.0019	0.51192	4.73047	3.82452	4.2775	0.452975
15	87.4207	88.0896	87.7552	0.33445	35.8108	31.8622	33.8365	1.97429	28.8889	35.8804	32.3846	3.49575	8.98617	11.6279	10.307	1.32087	15	93.0233	91.5367	92.28	0.743255	48.9142	79.5941	64.2542	15.34	17.5405	17.9842	17.7624	0.22184	5.28053	4.04949	4.66501	0.615517
15.5	88.4778	88.3255	88.4016	0.076165	38.8513	34.2304	36.5409	2.31049	31.0101	40.1993	35.6047	4.59462	9.3318	13.289	11.3104	1.97862	15.5	92.1776	92.2049	92.1912	0.013655	55.0155	82.4126	68.7141	13.6986	19.5424	20.3557	19.9491	0.406655	5.50055	4.16198	4.83127	0.669285
16	89.2178	88.5613	88.8895	0.32822	41.554	36.4909	39.0224	2.5316	34.5455	44.629	39.5872	5.04178	9.44701	13.1783	11.3126	1.86564	16	93.2347	91.5367	92.3857	0.84896	60.91	83.6528	72.2814	11.3714	22.2116	23.419	22.8153	0.60367	5.17052	4.16198	4.66625	0.504269
16.5	89.112	88.4434	88.7777	0.334325	44.5946	38.5361	41.5653	3.02927	35.1515	47.0653	41.1084	5.95691	9.90783	13.5105	11.7092	1.80134	16.5	92.0719	92.539	92.3054	0.23355	64.4261	82.8636	73.6448	9.21876	25.0715	26.581	25.8263	0.754765	5.50055	4.04949	4.77502	0.725528
17	89.9577	88.6792	89.3185	0.639235	46.9595	40.4736	43.7165	3.24291	38.4849	49.5017	43.9933	5.5084	10.5991	13.8428	12.2209	1.62183	17	92.7061	91.7595	92.2328	0.47333	69.3899	83.4273	76.4086	7.0187	30.1239	28.6561	29.39	0.7339	5.83058	4.38695	5.10877	0.721816
17.5	90.592	89.3868	89.9894	0.60259	50.7883	43.1647	46.9765	3.8118	39.899	52.1595	46.0292	6.13024	10.7143	15.0609	12.8876	2.17331	17.5	93.2347	91.6481	92.4414	0.79328	72.6991	84.4419	78.5705	5.87143	30.7912	33.004	31.8976	1.10636	6.16062	4.27447	5.21754	0.943075
18	90.9091	89.3868	90.1479	0.76115	53.9414	45.9634	49.9524	3.98902	42.7273	54.8173	48.7723	6.045	10.3687	16.6113	13.49	3.12132	18	93.2347	92.539	92.8868	0.347845	77.8697	84.5547	81.2122	3.34249	33.7464	35.6719	34.7092	0.962755	6.16062	4.8369	5.49876	0.66186
18.5	90.8034	89.7406	90.272	0.531405	58.446	49.085	53.7655	4.68046	43.2323	56.1462	49.6893	6.45693	11.0599	18.2724	14.6662	3.60626	18.5	92.4947	92.7617	92.6282	0.13349	80.6618	84.5547	82.6083	1.94642	36.7016	38.7352	37.7184	1.01678	6.60066	5.28684	5.94375	0.65691
19	91.3319	89.8585	90.5952	0.736715	62.1622	52.422	57.2921	4.8701	46.5657	56.3677	51.4667	4.901	11.8664	18.7154	15.2909	3.42451	19	92.6004	92.8731	92.7367	0.136315	83.3506	84.1037	83.7271	0.376575	41.3727	41.502	41.4374	0.06462	7.15071	5.06187	6.10629	1.04442
19.5	91.7548	89.7406	90.7477	1.0071	64.3018	54.3595	59.3307	4.97114	49.697	59.2469	54.472	4.77499	12.212	19.7121	15.962	3.75005	19.5	93.5518	93.2071	93.3795	0.172335	84.6949	84.5547	84.6248	0.070125	45.5672	44.17	44.8686	0.698625	7.26073	5.17435	6.21754	1.04319
20	93.2347	90.2123	91.7235	1.5112	67.0045	58.5576	62.781	4.22346	52.8283	61.6833	57.2558	4.4275	12.4424	20.3765	16.4095	3.96706	20	92.7061	93.6526	93.1793	0.473215	86.8666	84.5547	85.7106	1.15596	49.285	47.332	48.3085	0.976505	7.92079	5.96176	6.94127	0.979518

## Sheet: Fig 3A
time (hours)	SC5314						P78042
	Exp-1 (% ASC specks)	Exp-2 (% ASC specks)	Exp-3 (% ASC specks)	Exp-4 (% ASC specks)	% ASC specks (Mean)	SEM	Exp-1 (% ASC specks)	Exp-2 (% ASC specks)	Exp-3 (% ASC specks)	Exp-4 (% ASC specks)	% ASC specks (Mean)	SEM
0	5.15343	3.10612	3.59897	3.16227	3.7552	0.478915	1.05	1.75	2.14286	1.3181	1.56524	0.240543
0.25	5.27961	2.80263	4.04884	3.23496	3.84151	0.544541	0.95	1.625	2.14286	1.2581	1.49399	0.256542
0.5	5.44658	3.22913	3.72751	3.30753	3.92769	0.517985	2.2	1.5625	2.42857	1.65095	1.96051	0.210292
0.75	6.53887	3.14481	3.1491	3.42207	4.06371	0.827597	1.65	1.9375	1.85714	1.4519	1.72414	0.109095
1	6.23514	4.12364	3.08483	3.58496	4.25714	0.692605	1.4	1.75	2.04762	1.38603	1.64591	0.15817
1.25	6.3178	4.04681	4.56298	3.98069	4.72707	0.545985	1.65	3	1.90476	1.74794	2.07567	0.312543
1.5	7.09979	4.00393	3.79177	3.97213	4.7169	0.795667	1.85	2.5625	2.57143	1.86238	2.21158	0.205206
1.75	6.98853	4.31737	4.24165	4.14601	4.92339	0.689272	2.05	2.9375	2	1.86333	2.21271	0.244797
2	7.02072	4.12682	3.77333	3.9789	4.72494	0.768683	2.13849	2.81356	1.50697	1.72241	2.04536	0.287658
2.25	6.90846	4.74081	5.507	4.575	5.43282	0.532114	2.27619	2.10169	1.35538	1.52887	1.81553	0.221361
2.5	7.31157	4.29716	4.87557	4.39581	5.22003	0.708533	2.24187	2.57627	1.51095	1.68776	2.00421	0.246167
2.75	7.69997	5.27677	5.45381	4.91481	5.83634	0.631254	2.4254	1.9322	1.76272	1.63208	1.9381	0.173661
3	8.14595	5.41466	5.7469	5.14867	6.11404	0.688266	2.49325	1.79661	1.47377	1.53697	1.82515	0.233398
3.25	7.81663	5.69746	6.2672	5.27501	6.26408	0.556009	2.46865	2.0339	1.16774	1.51208	1.79559	0.286411
3.5	9.09574	6.39955	6.70483	5.92003	7.03004	0.707255	3.29325	2.33898	1.68626	1.9516	2.31753	0.351769
3.75	8.87345	5.81789	7.46722	5.90895	7.01688	0.725417	2.73214	1.83098	2.45502	1.87151	2.22241	0.22179
4	9.67172	6.82653	7.94381	6.51788	7.73999	0.713037	3.49345	1.99209	2.13799	2.03294	2.41412	0.361088
4.25	9.35395	7.34462	9.23985	6.91691	8.21384	0.631805	3.12063	1.86427	1.55648	1.74437	2.07144	0.35542
4.5	10.6383	7.51579	10.4731	7.63392	9.06528	0.861496	3.45179	1.51801	2.74719	2.05786	2.44371	0.419733
4.75	10.7553	6.92585	10.6774	7.56229	8.98022	1.01087	3.85476	1.43289	1.88584	1.91293	2.27161	0.539081
5	11.9388	7.34048	12.3323	8.42975	10.0103	1.24956	3.51567	1.47288	2.3169	1.94812	2.31339	0.436404
5.25	12.7546	8.69933	12.6554	9.09581	10.8013	1.10226	3.62361	1.49224	3.02267	2.17027	2.5772	0.468698
5.5	14.3969	9.07191	13.287	9.80154	11.6393	1.30025	3.62758	1.40985	2.326	1.96358	2.33175	0.471226
5.75	14.1319	9.72531	13.1799	9.87658	11.7284	1.1301	3.65933	1.84211	2.56468	2.15096	2.55427	0.396977
6	16.0317	9.35297	13.3534	10.3301	12.267	1.51646	3.42044	1.6669	3.02267	2.16267	2.56817	0.398921
6.25	15.6564	10.0704	14.076	10.6141	12.6042	1.34977	3.56548	1.87176	2.82195	2.20245	2.61541	0.372921
6.5	16.9901	11.2035	13.688	11.1684	13.2625	1.37541	3.49702	1.82229	2.60148	2.11221	2.50825	0.366715
6.75	17.3137	11.5804	14.8025	11.6524	13.8373	1.38095	3.90516	2.13467	3.00882	2.41297	2.8654	0.391613
7	17.8142	11.8503	13.8205	11.596	13.7703	1.43671	3.92619	1.98036	3.07731	2.39569	2.84489	0.425483
7.25	17.638	12.267	15.8993	12.2145	14.5047	1.35445	3.6498	1.58911	3.42602	2.31065	2.74389	0.483667
7.5	18.4524	12.4714	15.3704	12.3451	14.6598	1.44441	3.30476	1.92649	3.80642	2.41005	2.86193	0.42499
7.75	18.9433	13.2697	15.82	12.8088	15.2104	1.40949	3.52143	1.53966	3.36664	2.24739	2.66878	0.47139
8	18.5409	13.508	14.5925	12.4377	14.7698	1.33177	3.56071	1.92019	3.33893	2.35196	2.79295	0.391976
8.25	17.9298	13.3114	14.4423	12.1823	14.4664	1.24323	4.0129	1.81862	3.32394	2.44146	2.89923	0.482866
8.5	16.9992	15.0968	14.5576	12.441	14.7737	0.937444	3.8121	2.0971	3.42526	2.48919	2.95591	0.398824
8.75	16.7852	14.2027	14.9922	12.2614	14.5604	0.937629	3.82976	1.89473	3.90185	2.56702	3.04834	0.49173
9	17.2105	15.0313	15.2164	12.6555	15.0284	0.932181	3.65853	1.90984	4.04471	2.56349	3.04414	0.491281
9.25	17.8439	14.7227	14.5365	12.5608	14.916	1.09167	3.6373	2.04359	4.02099	2.58717	3.07226	0.457606
9.5	16.8662	15.1067	14.8708	12.4916	14.8338	0.898712	3.70794	2.08095	4.61559	2.77453	3.29475	0.552213
9.75	16.8855	15.5162	15.709	12.8295	15.2351	0.857042	3.97262	2.26006	4.97738	2.98935	3.54985	0.591206
10	16.7837	14.8778	13.5784	12.064	14.326	1.00085	3.94583	2.13819	3.94814	2.67525	3.17685	0.457952
10.25	17.0661	14.869	14.8611	12.479	14.8188	0.936721	4.13333	2.20215	4.34484	2.84809	3.3821	0.513864
10.5	17.1168	14.6716	14.7064	12.3986	14.7233	0.963327	3.73472	1.97015	4.667	2.76583	3.28443	0.585272
10.75	18.2084	15.4179	14.9131	12.9438	15.3708	1.08603	3.81389	1.80564	4.66073	2.7414	3.25541	0.622686
11	17.16	15.6887	14.1944	12.5448	14.897	0.990544	4.06389	2.21472	4.57763	2.895	3.43781	0.538653
11.25	16.3254	14.6337	14.4934	12.1207	14.3933	0.864378	4.00556	2.12014	4.7055	2.88832	3.42988	0.574988
11.5	15.3169	14.3043	14.1841	11.6814	13.8717	0.773015	4.0875	2.35589	5.45168	3.17202	3.76677	0.663709
11.75	17.4663	14.8904	13.8659	12.326	14.6371	1.08029	4.56667	2.67403	5.41411	3.37462	4.00736	0.610321
12	15.7706	14.5548	13.0334	11.5623	13.7303	0.914164	4.66032	2.44458	5.83605	3.45092	4.09797	0.735387
12.25	16.5248	14.2446	13.8042	11.8863	14.115	0.952521	5.57063	3.60869	6.5771	4.20171	4.98953	0.669916
12.5	17.015	14.4227	14.2207	12.1756	14.4585	0.991865	6.34067	3.89411	6.99392	4.59432	5.45576	0.726282
12.75	17.2303	14.3169	14.1463	12.1849	14.4696	1.03959	7.42917	5.3066	8.12087	5.56177	6.6046	0.692297
13	15.3217	14.6565	13.5694	11.6127	13.7901	0.810669	6.88135	5.86924	9.29297	5.87828	6.98046	0.806594
13.25	16.7956	14.1323	13.4362	11.8304	14.0486	1.03475	8.46806	5.53196	9.21615	6.19098	7.35178	0.884174
13.5	16.5301	13.8037	12.2486	11.3553	13.4844	1.13425	9.16448	7.28471	10.0253	7.05987	8.38359	0.722541
13.75	15.6815	13.9911	12.9705	11.3715	13.5036	0.904206	10.7871	8.05981	11.5753	8.1126	9.63372	0.907891
14	15.5432	13.6049	12.6328	11.1416	13.2306	0.922391	12.1028	10.3724	13.0567	9.47517	11.2518	0.811968
14.25	15.8313	13.6601	12.5234	11.2039	13.3047	0.98037	12.3431	11.3113	14.1123	10.0711	11.9594	0.854791
14.5	16.9852	13.0858	12.47	11.3443	13.4713	1.22553	12.7766	11.6684	15.8906	10.7561	12.7729	1.1183
14.75	16.5859	13.1946	12.2937	11.2198	13.3235	1.15996	14.0252	13.0782	16.06	11.5102	13.6684	0.951013
15	16.5912	13.055	12.151	11.1459	13.2358	1.18448	15.1222	15.0729	16.2746	12.3919	14.7154	0.822744
15.25	16.1107	12.4766	11.9589	10.8123	12.8396	1.14446	16.8377	16.9232	17.0659	13.5538	16.0951	0.848419
15.5	16.7942	12.9695	11.0704	10.8891	12.9308	1.37104	18.0907	20.2446	18.7174	15.214	18.0667	1.05296
15.75	15.8529	12.5685	12.6235	10.9453	12.9976	1.0283	18.0577	21.3187	19.8939	15.8054	18.7689	1.19216
16	16.8105	12.5885	11.677	10.9536	13.0074	1.31107	19.6393	23.3464	21.4912	17.1938	20.4177	1.31431
16.25	16.8553	13.2183	12.2528	11.287	13.4034	1.2163	20.045	25.8843	22.4195	18.2263	21.6438	1.65374
16.5	17.3646	12.2379	11.9304	11.0754	13.1521	1.42553	21.7016	27.5226	23.4459	19.3787	23.0122	1.71882
16.75	16.3888	12.5274	11.6048	10.8056	12.8317	1.23679	21.8968	28.8569	23.4816	19.7961	23.5078	1.93619
17	16.8749	12.748	11.6384	11.003	13.0661	1.3198	24.2498	28.731	24.0302	20.5363	24.3868	1.6794
17.25	15.8539	12.6836	11.9352	10.7927	12.8163	1.08459	24.2054	29.5477	25.4636	21.1244	25.0853	1.74448
17.5	16.9129	11.97	11.019	10.6405	12.6356	1.45293	23.2609	31.8426	25.2325	21.4229	25.4397	2.27159
17.75	16.5358	12.2058	12.08	10.8858	12.9269	1.2392	23.6484	31.1755	26.2997	21.633	25.6892	2.06337
18	16.4152	11.3582	11.6785	10.5205	12.4931	1.32996	24.6942	32.0313	27.3056	22.4083	26.6099	2.06557
18.25	16.8544	11.603	11.2878	10.5987	12.586	1.43818	25.3988	32.2232	26.4213	22.4115	26.6137	2.0542
18.5	16.2868	11.831	11.4898	10.562	12.5424	1.2766	24.6685	32.2524	27.6575	22.5542	26.7832	2.10224
18.75	15.2108	11.7727	11.7924	10.3402	12.279	1.0347	25.0125	31.6862	27.1413	22.3573	26.5493	1.97215
19	15.1481	11.9323	12.0485	10.4344	12.3908	0.989848	24.3821	31.7832	28.7794	22.6519	26.8992	2.07693
19.25	16.0225	10.9701	10.6293	10.0325	11.9136	1.38327	25.0087	32.4679	27.0269	22.5343	26.7594	2.11295
19.5	14.6128	11.5977	11.7007	10.1097	12.0052	0.942143	25.0127	31.973	27.1584	22.4384	26.6456	2.02096
19.75	15.6193	11.7396	11.1848	10.2783	12.2055	1.17711	25.0206	30.3482	27.6722	22.1443	26.2963	1.76015
20	15.9121	11.5379	10.0092	9.98912	11.8621	1.3979	25.5272	30.5184	27.4248	22.2588	26.4323	1.7301
20.25	14.8194	12.0447	11.8122	10.3137	12.2475	0.939199	24.5708	30.2661	27.4826	21.9519	26.0679	1.79836
20.5	16.2478	11.9821	10.7645	10.3985	12.3482	1.34321	26.3556	29.907	25.8504	21.8968	26.0025	1.63936
20.75	16.2017	11.8805	11.1726	10.468	12.4307	1.28965	25.8907	29.4847	25.6704	21.6122	25.6645	1.60899
21	15.8235	11.7849	10.7689	10.2339	12.1528	1.26514	25.8998	31.0039	26.6862	22.2906	26.4701	1.78874
21.25	16.1312	10.8316	10.6577	10.0321	11.9132	1.41645	24.919	29.0043	25.6391	21.2167	25.1948	1.59717
21.5	14.7256	11.5581	11	9.9423	11.8065	1.02909	24.8425	28.6132	26.5008	21.3217	25.3196	1.53985
21.75	15.1272	11.1631	11.0852	9.9668	11.8356	1.13071	24.2281	27.7748	26.9858	21.0636	25.0131	1.52022
22	15.5622	11.4714	9.73949	9.80617	11.6448	1.36587	26.2986	29.8046	27.2969	22.24	26.41	1.5735
22.25	15.3614	11.4156	11.0445	10.0858	11.9768	1.16246	25.9353	27.038	24.9047	20.7675	24.6614	1.36909
22.5	15.7631	11.3866	10.7797	10.1145	12.011	1.27738	25.9353	28.2797	27.2732	21.7302	25.8046	1.44051
22.75	14.2905	11.1928	9.88043	9.43033	11.1985	1.09637	24.9546	28.4938	26.6188	21.3512	25.3546	1.51766
23	15.6627	11.178	11.286	10.1671	12.0734	1.22265	25.4631	28.3921	26.2724	21.3674	25.3738	1.47132
23.25	15.7296	11.0417	10.3172	9.89026	11.7447	1.34939	22.9931	28.4502	26.9552	20.9063	24.8262	1.74146
23.5	14.7256	10.5123	10.7121	9.58667	11.3842	1.14046	24.0828	28.6629	26.1394	21.036	24.9803	1.6142
23.75	16.0643	11.0417	11.2279	10.2223	12.139	1.32651	24.9546	28.4215	26.542	21.3115	25.3074	1.50868
24	15.1272	10.6285	10.1559	9.57645	11.372	1.27007	24.3008	27.0649	24.5928	20.2556	24.0535	1.40963

## Sheet: Fig 3F
mouse #	PBS	SC5314	P78042
1	112.389	608.108	484.904
2	94.4319	610.125	201.397
3	98.9371	597.119	259.835
4	94.648	590.252	312.146
5	112.871	602.886	257.075
6		591.975	267.206
7		598.707	218.976
8		609.113	201.223
9		608.138	157.525
10		577.983	144.821
mean	102.655	599.441	250.511
SEM	4.151	3.295	30.7

## Sheet: Fig 3B
time (hours)	SC5314																		time (hours)	P78042																		time (hours)	uninfected macrophages
	Exp-1 (% Dead)	Exp-2 (% Dead)	Exp-3 (% Dead)	Exp-4 (% Dead)	Mean (% Dead)	SEM (% Dead)	Exp-1 (% ASC specks)	Exp-2 (% ASC specks)	Exp-3 (% ASC specks)	Exp-4 (% ASC specks)	Mean (% ASC specks)	SEM (% ASC specks)	Exp-1 (% TMRM )	Exp-2 (% TMRM )	Exp-3 (% TMRM )	Exp-4 (% TMRM )	Mean (% TMRM )	SEM (% TMRM )		Exp-1 (% Dead)	Exp-2 (% Dead)	Exp-3 (% Dead)	Exp-4 (% Dead)	Mean (% Dead)	SEM (% Dead)	Exp-1 (% ASC specks)	Exp-2 (% ASC specks)	Exp-3 (% ASC specks)	Exp-4 (% ASC specks)	Mean (% ASC specks)	SEM (% ASC specks)	Exp-1 (% TMRM )	Exp-2 (% TMRM )	Exp-3 (% TMRM )	Exp-4 (% TMRM )	Mean (% TMRM )	SEM (% TMRM )		Exp-1 (% Dead)	Exp-2 (% Dead)	Exp-3 (% Dead)	Exp-4 (% Dead)	Mean (% Dead)	SEM (% Dead)	Exp-1 (% ASC specks)	Exp-2 (% ASC specks)	Exp-3 (% ASC specks)	Exp-4 (% ASC specks)	Mean (% ASC specks)
0	6.84963	5.26023	2.49273	5.06968	4.91806	0.901539	5.00182	3.25773	3.44736	4.10445	3.95284	0.393914	0.743123	2.67793	0.618605	1.5487	1.39709	0.4741	0	4.3464	2.29899	3.01442	3.42209	3.27048	0.427195	0.898386	1.90161	1.99124	1.79923	1.64762	0.252805	2.60226	3.49199	0.876867	2.52586	2.37424	0.545167	0	2.40606	1.19231	1.34392	2.25445	1.79918	0.309721	3.70553	0.787977	0.063521	1.72116	1.56955
0.25	6.96308	5.57684	2.37565	5.17401	5.0224	0.961852	5.128	2.95425	3.89723	4.19531	4.0437	0.44787	0.464774	2.88846	0.661395	1.54036	1.38875	0.551882	0.25	4.13717	2.32068	2.98913	3.35114	3.19953	0.378461	0.798386	1.77661	1.99124	1.72423	1.57262	0.264462	1.79905	2.81546	0.955981	2.05898	1.90737	0.383459	0.25	2.52963	1.23077	1.38238	2.37802	1.8802	0.334061	3.91982	1.69707	0.279902	2.16775	2.01613
0.5	6.84088	6.46115	2.63295	5.51381	5.3622	0.951577	5.29497	3.38075	3.57589	4.28602	4.13441	0.432997	0.501488	2.4674	0.918134	1.49783	1.34621	0.425917	0.5	4.11697	2.38777	2.96401	3.3584	3.20679	0.36299	2.04839	1.71411	2.27696	2.2153	2.06369	0.126131	1.56956	3.32286	1.27244	2.2571	2.10549	0.455172	0.5	2.60404	1.23077	1.38238	2.45243	1.9174	0.355368	3.1341	1.01525	0.180716	1.64551	1.49389
0.75	7.38412	7.09204	2.84551	5.97604	5.82443	1.03828	6.38726	3.29642	2.99749	4.42921	4.27759	0.767845	0.444746	2.5724	0.361865	1.32849	1.17688	0.514032	0.75	4.29391	2.4334	3.12753	3.4871	3.33549	0.387144	1.49839	2.08911	1.70553	1.96649	1.81488	0.132387	1.79905	3.28058	0.955981	2.21402	2.06241	0.483086	0.75	2.73939	1.26923	1.42084	2.58778	2.00431	0.383141	2.77696	1.37889	0.152151	1.63815	1.48654
1	7.91533	7.94174	3.16135	6.54162	6.39001	1.12478	6.08352	4.27525	2.93322	4.63282	4.4812	0.647372	0.494077	2.41206	0.447445	1.32001	1.1684	0.46045	1	4.32683	2.50397	3.14046	3.52591	3.37429	0.381057	1.24839	1.90161	1.89601	1.88415	1.73254	0.161425	1.39744	3.49199	1.11421	2.20337	2.05175	0.532635	1	2.66801	1.30769	1.45931	2.5164	1.98785	0.351658	2.6341	1.0607	0.10069	1.46732	1.3157
1.25	7.85893	8.60023	3.45794	6.84118	6.68957	1.13595	6.16619	4.19842	4.41137	5.12748	4.97586	0.443746	0.603726	1.4064	0.490235	1.03561	0.883993	0.210058	1.25	4.17947	2.62778	3.19076	3.53482	3.38321	0.324643	1.49839	3.15161	1.75315	2.33653	2.18492	0.366883	1.22532	3.36514	1.43066	2.2092	2.05758	0.484629	1.25	2.65556	1.30769	1.45931	2.50394	1.98162	0.34809	2.49124	1.01525	0.153562	1.42217	1.27056
1.5	8.41112	9.18951	3.83231	7.34646	7.19485	1.18278	6.94817	4.15554	3.64016	5.11678	4.96516	0.72838	0.596342	1.87096	0	0.990538	0.86446	0.392441	1.5	4.41368	2.76176	3.20343	3.66178	3.51016	0.352789	1.69839	2.71411	2.41982	2.47959	2.32798	0.219261	1.2827	3.06916	0.560412	1.83957	1.68796	0.529647	1.5	2.91717	1.34615	1.49777	2.76556	2.13166	0.412078	3.49124	0.469795	-0.0074534	1.52001	1.3684
1.75	8.75106	10.2533	4.30763	7.97282	7.82121	1.2632	6.83691	4.46898	4.09003	5.33413	5.18251	0.609827	0.8323	1.66707	0.0278862	1.04457	0.892955	0.33841	1.75	4.19597	2.79566	3.40524	3.66778	3.51616	0.291054	1.89839	3.08911	1.84839	2.48078	2.32917	0.291151	1.39744	3.78798	0.797754	2.19654	2.04493	0.64781	1.75	2.7899	1.42308	1.57469	2.63829	2.10649	0.35352	2.91982	1.19707	0.0361087	1.58648	1.43487
2	8.95298	10.9605	5.70175	8.74055	8.58893	1.08457	6.86911	4.27843	3.62172	5.12524	4.97362	0.702779	0.687621	2.29256	0	1.17799	1.03954	0.482503	2	4.38627	2.73029	3.03143	3.58481	3.4332	0.363642	1.98688	2.96517	1.35536	2.30462	2.15301	0.334968	1.68364	3.90919	0	2.05706	1.91247	0.801961	2	2.80101	1.46886	1.62048	2.6494	2.13494	0.343589	2.70553	1.01525	0.161555	1.49626	1.34465
2.25	9.19026	11.8232	6.45288	9.35759	9.20597	1.09744	6.75685	4.89242	5.35538	5.87037	5.71876	0.39953	0.532449	1.91953	0	0.996554	0.862132	0.407033	2.25	4.67883	2.78033	3.18093	3.74885	3.59723	0.411652	2.12458	2.25331	1.20377	2.0627	1.91109	0.239093	1.17671	4.63985	0.0542325	2.15908	2.00747	0.977144	2.25	2.96263	1.41941	1.57103	2.81101	2.19102	0.404097	4.56743	1.51525	0.25089	2.31334	2.16173
2.5	9.63369	12.8761	7.06804	10.0614	9.90981	1.18931	7.15996	4.44877	4.72396	5.64638	5.49477	0.61129	0.566287	1.61703	0	0.900985	0.771074	0.337763	2.5	4.4209	2.66451	3.1168	3.60289	3.45127	0.375725	2.09025	2.72788	1.35934	2.26131	2.1097	0.2841	1.33494	4.00899	0.0130633	1.98781	1.8362	0.832621	2.5	3.01549	1.45513	1.60674	2.86387	2.23531	0.409018	4.7722	0.889661	0.252749	2.17369	2.02207
2.75	10.0544	13.8928	7.54055	10.6981	10.5465	1.30699	7.54836	5.42838	5.30219	6.29513	6.14352	0.517671	0.60085	1.79641	0.0588919	1.02087	0.869255	0.366439	2.75	4.45039	2.74885	3.22077	3.67549	3.52388	0.362164	2.27378	2.08382	1.6111	2.19172	2.04011	0.148196	1.00459	4.20524	0.0542325	1.95684	1.80522	0.889289	2.75	3.12727	1.44322	1.59484	2.97566	2.28525	0.444536	4.34362	1.73343	0.179916	2.28781	2.1362
3	10.4558	14.6785	8.11294	11.2846	11.1329	1.35932	7.99433	5.56627	5.59529	6.58745	6.43583	0.571151	0.426143	2.83585	0	1.28816	1.13754	0.6263	3	4.78958	2.86588	3.33701	3.86631	3.7147	0.412463	2.34164	1.94822	1.32215	2.07282	1.92121	0.215899	1.11239	3.60342	0.0542325	1.79217	1.64055	0.745609	3	3.05017	1.41941	1.57103	2.89855	2.23479	0.429228	3.69124	1.10616	0.207328	1.8704	1.71878
3.25	10.9769	15.5951	8.44611	11.8749	11.7233	1.48073	7.66502	5.84907	6.11559	6.74538	6.59376	0.403505	0.479542	4.862	0.0593142	2.00244	1.85082	1.08705	3.25	4.78778	2.84974	3.33676	3.86024	3.70863	0.414682	2.31704	2.18551	1.01613	2.04171	1.8901	0.296698	1.27062	3.59213	0.136571	1.86859	1.71698	0.720886	3.25	3.08653	1.44505	1.59667	2.93492	2.26579	0.432308	3.44362	1.73107	0.161555	1.9809	1.82929
3.5	11.6988	16.6165	9.07068	12.6641	12.5125	1.56456	8.94413	6.55116	6.55321	7.55165	7.40004	0.566046	0.726667	6.63241	0.0239914	2.66317	2.51156	1.48263	3.5	5.03228	2.95143	3.49088	4.02701	3.8754	0.443746	3.14164	2.4906	1.53465	2.59111	2.4395	0.333835	0.749436	3.53718	0.0954017	1.66282	1.51121	0.747905	3.5	3.07778	1.47985	1.63147	2.92616	2.27882	0.419802	4.26267	1.25835	0.285848	2.13777	1.98616
3.75	12.2613	16.9308	9.99131	13.2633	13.1117	1.44535	8.72184	5.9695	7.3156	7.5378	7.38619	0.564131	2.73675	8.54733	0.00942125	3.96665	3.81504	1.78099	3.75	4.98268	3.06886	3.72139	4.12646	3.97485	0.40039	2.58053	1.98259	2.30341	2.491	2.33938	0.132203	1.12628	3.62763	0.218909	1.85976	1.70815	0.722484	3.75	3.2963	1.51557	1.66718	3.14468	2.40593	0.472317	4.92934	1.29134	0.115334	2.31416	2.16254
4	12.958	18.5568	10.6257	14.249	14.0974	1.66484	9.5201	6.97815	7.7922	8.29897	8.14735	0.532339	7.10082	11.7022	0	6.45764	6.31517	2.40727	4	5.31006	3.06725	3.88607	4.28994	4.13833	0.466081	3.34184	2.1437	1.98638	2.69279	2.54118	0.306843	1.23801	4.17429	0.424755	2.14784	1.99622	0.806814	4	3.2138	1.49176	1.64337	3.06219	2.35278	0.455453	4.00553	1.13545	0.232882	1.99344	1.84183
4.25	13.1332	19.2608	11.431	14.8105	14.6589	1.68195	9.20234	7.49623	9.08824	8.79776	8.64614	0.39265	15.7385	15.7966	0.3386	10.8267	10.6751	3.63701	4.25	4.98989	3.05192	3.97144	4.20657	4.05495	0.398973	2.96902	2.01589	1.40487	2.33208	2.18046	0.325761	1.08371	4.51943	0.0192635	2.07629	1.92467	0.961491	4.25	3.09764	1.45513	1.60674	2.94603	2.27639	0.432606	3.2341	1.51862	0.187814	1.849	1.69738
4.5	13.9775	19.7609	12.2017	15.5155	15.3639	1.61445	10.4867	7.66741	10.3215	9.69402	9.5424	0.647899	22.3622	24.5014	2.36707	16.6124	16.4608	4.98443	4.5	5.31421	3.16854	4.09653	4.39524	4.24363	0.442208	3.30017	1.66963	2.59557	2.72394	2.57233	0.337658	1.40318	3.53349	0.0787731	1.87397	1.72235	0.71335	4.5	3.20943	1.44322	1.59484	3.05781	2.32633	0.468143	2.72934	1.38394	0.187814	1.63585	1.48423
4.75	14.3138	20.3293	13.0227	16.0908	15.9392	1.59279	10.6037	7.07747	10.5258	9.60448	9.45286	0.823666	34.0547	29.4863	8.28044	24.1426	23.991	5.61487	4.75	5.23466	3.21898	4.12727	4.39579	4.24418	0.415204	3.70315	1.5845	1.73423	2.54278	2.39116	0.485331	1.00459	4.4209	-0.0158356	2.00537	1.85376	0.949986	4.75	3.06734	1.55403	1.70564	2.91573	2.31068	0.395517	3.15791	1.33579	0.0815293	1.72723	1.57561
5	14.779	21.1512	13.8575	16.798	16.6464	1.62227	11.7872	7.49209	12.1807	10.6888	10.5372	1.06298	36.5766	37.4684	14.1882	29.6132	29.4616	5.3854	5	5.68397	3.4708	4.21859	4.65994	4.50833	0.46238	3.36406	1.62449	2.16529	2.58676	2.43515	0.366953	1.32407	3.30394	0.0634685	1.76598	1.61436	0.668781	5	3.09394	1.49176	1.64337	2.94233	2.29285	0.421024	2.51505	1.51458	0.278303	1.63813	1.48652
5.25	15.0682	22.1502	14.6039	17.4762	17.3246	1.72732	12.603	8.85094	12.5038	11.5214	11.3698	0.874364	37.629	41.6323	19.8969	33.2549	33.1033	4.72279	5.25	5.64483	3.45627	4.37613	4.69456	4.54295	0.451464	3.472	1.64386	2.87106	2.86446	2.71284	0.383738	1.70877	4.66967	0.0314051	2.33876	2.18715	0.96012	5.25	3.17609	1.51648	1.6681	3.02448	2.34629	0.437516	3.18648	1.7139	0.259848	1.92223	1.77062
5.5	15.9477	22.3482	15.5667	18.1564	18.0047	1.55628	14.2452	9.22353	13.1354	12.4035	12.2519	1.07812	35.2953	41.2186	23.1183	33.4129	33.2613	3.76784	5.5	5.65142	3.58944	4.49236	4.77989	4.62828	0.424995	3.47597	1.56146	2.17439	2.60609	2.45448	0.402321	1.24103	4.15557	0.138283	2.04711	1.8955	0.848875	5.5	3.10875	1.55311	1.70473	2.95714	2.33093	0.407664	2.91505	1.06508	0.179563	1.58872	1.4371
5.75	16.0301	23.194	16.4965	18.7757	18.6241	1.63714	13.9803	9.87692	13.0283	12.4973	12.3457	0.878245	32.0523	37.6434	22.8303	31.0441	30.8925	3.05426	5.75	5.76767	3.38565	4.62352	4.79443	4.64282	0.488972	3.50771	1.99372	2.41306	2.84032	2.6887	0.323102	1.26277	3.21723	0.109255	1.7319	1.58029	0.643384	5.75	3.14276	1.34799	1.4996	2.99115	2.24537	0.476355	2.55791	1.29538	0.223478	1.56108	1.40946
6	16.5892	23.8572	17.2292	19.4273	19.2757	1.64363	15.8801	9.50458	13.2018	13.0643	12.9127	1.30789	24.976	35.2266	19.1542	26.6544	26.5028	3.32241	6	5.83585	3.69073	4.59449	4.90918	4.75756	0.442569	3.26882	1.81851	2.87106	2.85495	2.70333	0.310082	1.17671	3.57147	0.17667	1.84377	1.69215	0.713979	6	3.11953	1.5522	1.70381	2.96792	2.33586	0.411019	2.76743	1.22771	0.117193	1.57293	1.42132
6.25	17.0976	24.3078	17.6397	19.8838	19.7322	1.64009	15.5047	10.222	13.9244	13.4192	13.2676	1.1081	22.1591	35.0715	15.7833	24.5401	24.3885	4.01216	6.25	6.05708	3.63989	4.78409	5.02917	4.87756	0.496221	3.41386	2.02337	2.67033	2.90467	2.75306	0.288521	1.3132	3.12793	0.297017	1.78153	1.62992	0.587647	6.25	3.11987	1.51557	1.66718	2.96825	2.31772	0.421632	3.15315	1.14926	0.466025	1.79163	1.64001
6.5	17.8204	24.934	18.2336	20.5315	20.3799	1.63097	16.8385	11.3551	13.5364	14.1121	13.9605	1.1282	17.3961	30.8481	10.8663	19.9057	19.754	4.15985	6.5	6.12418	3.95788	4.84822	5.17891	5.0273	0.447387	3.34541	1.9739	2.44987	2.79188	2.64027	0.288748	1.5288	3.20564	0.26957	1.87015	1.71854	0.60346	6.5	2.9697	1.51465	1.66627	2.81808	2.24217	0.378805	1.98172	1.3001	0.304656	1.39764	1.24603
6.75	18.5365	25.8992	18.7049	21.249	21.0974	1.71665	17.1621	11.732	14.6508	14.7171	14.5655	1.1106	15.7031	26.2583	7.85916	16.809	16.6574	3.76962	6.75	6.22519	4.05796	4.94283	5.27748	5.12586	0.447719	3.75355	2.28628	2.8572	3.16783	3.01622	0.306149	1.47535	2.6595	0.443863	1.72839	1.57677	0.455435	6.75	3.02862	1.46429	1.6159	2.87701	2.24645	0.410159	2.30077	1.12266	0.377489	1.46912	1.31751
7	19.095	26.1958	19.2533	21.7169	21.5652	1.65611	17.6626	12.0019	13.6689	14.6466	14.495	1.18864	13.3255	22.8001	5.53859	14.0902	13.9386	3.52946	7	6.2187	3.87152	5.03269	5.24312	5.09151	0.481782	3.77458	2.13197	2.92569	3.14623	2.99462	0.339146	0.993723	4.06644	0.417617	2.02808	1.87646	0.802416	7	3.00976	1.48993	1.64154	2.85815	2.24985	0.39739	1.89124	1.13882	0.377842	1.33812	1.18651
7.25	19.885	26.7474	19.8418	22.3602	22.2086	1.62338	17.4864	12.4187	15.7477	15.4197	15.2681	1.0525	10.6023	18.9099	3.29334	11.1373	10.9857	3.19028	7.25	6.58441	4.09024	5.14431	5.47514	5.32353	0.51364	3.49819	1.74072	3.2744	3.03992	2.88831	0.393803	1.84133	4.21953	0.301634	2.32298	2.17137	0.807402	7.25	3.01481	1.51374	1.66535	2.8632	2.26428	0.392008	2.30553	1.27619	0.362863	1.51701	1.3654
7.5	20.4742	27.238	20.0001	22.7729	22.6213	1.65373	18.3008	12.623	15.2188	15.583	15.4314	1.16149	9.4739	16.2477	2.09857	9.47556	9.32394	2.8895	7.5	6.60686	4.32471	5.4375	5.65851	5.50689	0.468624	3.15315	2.0781	3.6548	3.16417	3.01256	0.33272	1.55748	5.15409	0.575026	2.63102	2.4794	0.985457	7.5	3.067	1.46703	1.61865	2.91539	2.26702	0.420389	2.92934	1.47451	0.276091	1.76213	1.61052
7.75	20.8271	28.3034	20.5608	23.4326	23.2809	1.79511	18.7916	13.4213	15.6684	16.1626	16.011	1.10223	8.71566	14.9262	1.26518	8.50451	8.35289	2.79283	7.75	6.71121	4.56078	5.53502	5.80449	5.65287	0.442495	3.36982	1.69127	3.21503	2.96086	2.80924	0.382072	1.67917	3.62845	0.310868	2.07498	1.92337	0.682525	7.75	3.05926	1.44231	1.59392	2.90765	2.25078	0.425265	1.92934	1.42333	0.269252	1.40946	1.25784
8	21.4893	29.0243	20.8555	23.9919	23.8402	1.85592	18.3893	13.6596	14.4409	15.6988	15.5472	1.03631	7.74838	12.8736	0.449836	7.22609	7.07448	2.54939	8	7.15376	4.52688	5.83984	6.04231	5.8907	0.538585	3.4091	2.0718	3.18732	3.09156	2.93994	0.296923	1.90172	5.20117	0.616069	2.77514	2.62352	0.966874	8	2.9468	1.39286	1.54447	2.79519	2.16983	0.407177	2.62458	1.42636	0.329763	1.66239	1.51077
8.25	21.9609	29.3979	21.3668	24.444	24.2924	1.82767	17.7782	13.463	14.2906	15.3794	15.2278	0.936328	6.2768	9.43429	0.261268	5.52627	5.37466	1.90316	8.25	6.68181	4.86223	5.83984	5.99678	5.84516	0.375183	3.86128	1.97023	3.17233	3.20343	3.05182	0.393973	1.5288	4.84736	0.527659	2.50342	2.35181	0.924466	8.25	2.85859	1.48993	1.64154	2.70697	2.17426	0.354046	2.24362	1.51087	0.340226	1.56706	1.41545
8.5	22.6777	30.8855	21.8437	25.3378	25.1862	2.04064	16.8476	15.2484	14.406	15.7028	15.5512	0.508818	4.65338	8.57457	0.135133	4.65651	4.5049	1.72487	8.5	7.14988	4.72825	6.0904	6.19166	6.04005	0.498168	3.66049	2.24872	3.27365	3.2631	3.11149	0.302084	2.47242	4.4833	0.411676	2.65795	2.50634	0.832672	8.5	3.07306	1.52564	1.67725	2.92145	2.29935	0.405305	2.61505	1.57956	0.403749	1.73494	1.58332
8.75	23.3989	31.531	22.4949	26.0104	25.8588	2.03232	16.6336	14.3543	14.8406	15.4783	15.3267	0.492682	3.34508	7.14722	0.202647	3.76713	3.61552	1.42058	8.75	7.29319	4.92963	6.17894	6.33607	6.18446	0.485362	3.67815	2.04634	3.75024	3.36039	3.20878	0.396624	2.50413	5.29349	0.615942	3.00667	2.85506	0.962018	8.75	3.00909	1.48993	1.64154	2.85748	2.24951	0.397197	2.85315	1.33949	0.330563	1.70989	1.55827
9	24.2856	32.9999	23.6227	27.1715	27.0199	2.137	17.0589	15.1829	15.0647	15.971	15.8194	0.459524	2.44434	6.53986	0.0255165	3.20539	3.05378	1.34529	9	7.42387	4.79444	6.21562	6.34679	6.19518	0.539689	3.50692	2.06146	3.8931	3.35598	3.20436	0.3974	2.27071	3.85462	0.706061	2.47928	2.32767	0.644685	9	3.09966	1.55037	1.70198	2.94805	2.32501	0.405843	1.83886	1.43848	0.33348	1.40576	1.25415
9.25	25.5683	34.3788	24.8258	28.4598	28.3082	2.17005	17.6923	14.8744	14.3848	15.8527	15.701	0.730521	2.12091	5.3388	0	2.68099	2.53517	1.09849	9.25	7.62968	4.89532	6.27342	6.46829	6.31668	0.560438	3.48569	2.1952	3.86938	3.38557	3.23396	0.361608	1.79392	4.44615	0.739451	2.52866	2.37704	0.781342	9.25	2.90505	1.57418	1.72579	2.75344	2.23961	0.343225	2.21029	1.34084	0.25416	1.47058	1.31897
9.5	26.7753	36.1143	26.3739	29.9567	29.8051	2.2506	16.7146	15.2583	14.7191	15.7661	15.6145	0.424434	2.22387	3.97511	0	2.25473	2.11343	0.814687	9.5	7.65773	4.87757	6.5666	6.56945	6.41784	0.574085	3.55632	2.23256	4.46397	3.61977	3.46816	0.460895	1.6683	4.33134	0.815845	2.47398	2.32237	0.750353	9.5	2.98384	1.56136	1.71297	2.83222	2.2726	0.36947	2.10553	1.17586	0.289212	1.39235	1.24074
9.75	28.5377	38.5531	28.9999	32.2324	32.0808	2.30867	16.7339	15.6678	15.5574	16.1885	16.0369	0.27002	1.27142	3.32541	0	1.7267	1.58088	0.686756	9.75	7.78796	4.87797	6.8928	6.72173	6.57011	0.610574	3.82101	2.41168	4.82577	3.8883	3.73669	0.497649	1.8226	4.15464	1.21104	2.59824	2.44663	0.636158	9.75	3.0734	1.6456	1.79722	2.92179	2.3595	0.370993	2.29124	1.11222	0.181774	1.39723	1.24562
10	30.5842	39.9559	31.6155	34.254	34.1024	2.0986	16.6321	15.0295	13.4268	15.2316	15.08	0.656222	1.08549	2.79059	0	1.48108	1.33929	0.576229	10	8.03498	4.92761	6.91563	6.82822	6.67661	0.644484	3.79422	2.28981	3.79653	3.49567	3.34406	0.358447	1.91953	3.22587	1.23412	2.32866	2.17705	0.416176	10	2.97239	1.59799	1.7496	2.82078	2.28519	0.355693	2.65791	1.44286	0.40516	1.70413	1.55251
10.25	32.7485	41.3163	34.1219	36.2644	36.1128	1.87931	16.9145	15.0206	14.7095	15.7503	15.5987	0.489826	0.716977	2.66255	0	1.31006	1.1724	0.564316	10.25	8.12093	5.22986	6.84714	6.9348	6.78318	0.593679	3.98172	2.35377	4.19323	3.71172	3.56011	0.41401	2.10252	3.50228	1.00374	2.405	2.25338	0.513737	10.25	2.86397	1.65934	1.81095	2.71236	2.26166	0.307115	2.14362	1.21155	0.341731	1.43445	1.28284
10.5	35.0901	43.5433	37.9238	39.0546	38.9029	1.75719	16.9652	14.8232	14.5548	15.6499	15.4983	0.541657	0.647618	2.71782	0	1.29489	1.16508	0.581165	10.5	8.26235	5.12817	7.02276	7.00658	6.85496	0.64638	3.58311	2.12177	4.51538	3.6089	3.45729	0.495143	1.75436	3.78805	0.994504	2.38112	2.22951	0.591823	10.5	2.89293	1.73352	1.88513	2.74132	2.31322	0.2942	2.54362	1.59505	0.368791	1.70464	1.55303
10.75	38.0512	46.6484	40.4437	41.9166	41.765	1.8122	18.0567	15.5696	14.7615	16.3314	16.1798	0.702968	0.59756	2.33518	0	1.1504	1.02079	0.497122	10.75	8.39763	5.3473	7.31108	7.22082	7.0692	0.633191	3.66228	1.95725	4.50911	3.57836	3.42675	0.533025	1.02241	4.10639	0.797764	2.17767	2.02606	0.75646	10.75	2.75892	1.7326	1.88421	2.60731	2.24576	0.256272	2.18648	1.27653	0.392486	1.48732	1.3357
11	39.0877	49.6411	44.1731	44.5028	44.3511	2.15527	17.0084	15.8403	14.0428	15.8326	15.681	0.611956	0.362535	1.42642	0	0.758662	0.636904	0.30538	11	8.72041	5.48047	7.38576	7.3977	7.24608	0.666679	3.91228	2.36633	4.42602	3.77036	3.61875	0.440584	0.96111	4.28037	0.857401	2.23511	2.0835	0.796467	11	2.97071	1.66026	1.81187	2.81909	2.31548	0.337378	2.18648	1.32198	0.396203	1.50371	1.35209
11.25	41.7768	51.1516	48.0726	47.2025	47.0509	1.95147	16.1738	14.7853	14.3418	15.3025	15.1508	0.393452	0.164457	1.45236	0	0.701281	0.579523	0.327209	11.25	9.05852	5.5293	7.65625	7.61684	7.46523	0.727203	3.85394	2.27175	4.55389	3.76201	3.6104	0.47997	1.22714	3.37995	1.04953	2.08769	1.93608	0.532002	11.25	3.11751	1.7326	1.88421	2.96589	2.42505	0.358701	2.51029	1.30044	0.376689	1.59796	1.44634
11.5	43.4311	53.7598	50.8957	49.5643	49.4127	2.17751	15.1652	14.4559	14.0325	14.7534	14.6018	0.239071	0.00832591	1.45892	0	0.651424	0.529667	0.345286	11.5	9.21545	5.7456	7.71259	7.76003	7.60842	0.712185	3.93589	2.5075	5.30007	4.11664	3.96502	0.572316	1.3132	2.45874	1.01797	1.79879	1.64718	0.314784	11.5	3.19731	1.75275	1.90436	3.04569	2.47503	0.375799	2.29124	1.36171	0.487044	1.58215	1.43054
11.75	47.6038	56.4064	54.4138	53.0102	52.8586	1.88506	17.3147	15.042	13.7143	15.5591	15.4075	0.745032	0	1.3271	0	0.566885	0.473496	0.314346	11.75	9.36543	5.69556	7.81763	7.82836	7.67675	0.753857	4.41505	2.82565	5.2625	4.36988	4.21827	0.50757	1.15497	2.40557	1.16538	1.77746	1.62585	0.297869	11.75	3.09899	1.67216	1.82377	2.94738	2.38558	0.370716	2.30553	1.45229	0.394698	1.58632	1.43471
12	48.7023	58.9324	56.3404	54.8605	54.7089	2.17181	15.619	14.7064	12.8817	14.6045	14.4529	0.571218	0	1.54647	0	0.661539	0.552002	0.36633	12	9.40998	5.94858	7.9992	7.98807	7.83646	0.712363	4.5087	2.5962	5.68444	4.46526	4.31365	0.63834	1.78305	1.83585	1.71589	1.98041	1.8288	0.0561828	12	2.87542	1.7674	1.91901	2.72381	2.32141	0.279539	2.31505	1.524	0.54932	1.66494	1.51333
12.25	52.8348	60.5961	60.9211	58.3195	58.1679	1.86953	16.3732	14.3962	13.6526	15.0095	14.8579	0.576259	0	1.38857	0	0.581021	0.492399	0.328621	12.25	9.83233	6.14753	8.14724	8.24452	8.09291	0.754764	5.41902	3.7603	6.42549	5.40376	5.25214	0.551752	2.80669	3.04193	1.61363	2.68957	2.53795	0.316699	12.25	3.20404	1.82601	1.97762	3.05243	2.51502	0.356732	2.22458	1.49505	0.27191	1.53266	1.38105
12.5	55.0022	63.8623	64.1041	61.1917	61.0401	2.11802	16.8634	14.5743	14.069	15.3711	15.2195	0.610009	0	0.996262	0	0.45025	0.361628	0.236672	12.5	9.91945	6.40096	8.42038	8.44908	8.29747	0.722592	6.18906	4.04573	6.84231	5.89452	5.7429	0.599384	6.67511	5.9377	2.38648	5.20191	5.0503	0.937478	12.5	3.19832	1.83883	1.99044	3.0467	2.51857	0.35142	2.46267	1.41761	0.361598	1.61611	1.4645
12.75	57.3576	66.0167	66.5145	63.4984	63.3468	2.1027	17.0787	14.4685	13.9947	15.3828	15.2311	0.679884	0	1.06316	0	0.472548	0.383926	0.252324	12.75	10.6453	6.58256	8.71318	8.84916	8.69755	0.831169	7.27755	5.45821	7.96926	7.10383	6.95221	0.531919	11.3485	10.6449	3.55111	8.717	8.56538	1.76154	12.75	3.20774	1.82692	1.97854	3.05613	2.51733	0.357531	2.59124	1.4506	0.370202	1.67283	1.52122
13	58.2662	68.2398	68.5205	65.211	65.0594	2.3851	15.1701	14.8081	13.4178	14.6675	14.5159	0.381022	0	0.863471	0	0.405986	0.317364	0.205655	13	11.3126	7.32065	9.17819	9.47262	9.32101	0.817068	6.72974	6.02086	9.14136	7.49947	7.34785	0.669741	17.0426	15.0101	5.03636	12.5652	12.4136	2.62387	13	3.2229	1.92308	2.07469	3.07128	2.57299	0.334335	2.44362	1.44791	0.377395	1.62513	1.47351
13.25	62.8365	71.015	70.5483	68.3354	68.1838	1.87579	16.644	14.2839	13.2846	14.9397	14.788	0.706054	0	0.742804	0	0.365764	0.277142	0.177555	13.25	11.8932	8.02241	9.53537	10.0192	9.86754	0.797974	8.31644	5.68357	9.06453	7.89033	7.73872	0.726761	21.8918	18.2884	6.61647	15.8011	15.6494	3.26022	13.25	3.10539	1.9359	2.08751	2.95377	2.52064	0.297077	2.32934	1.21626	0.259848	1.47063	1.31902
13.5	65.0867	72.4839	72.6351	70.2707	70.1191	1.76234	16.3784	13.9553	12.097	14.3457	14.1941	0.877932	0	0.72526	0	0.359916	0.271294	0.173479	13.5	12.6789	8.72378	9.89901	10.6361	10.4844	0.830733	9.01287	7.43632	9.87369	8.97645	8.82483	0.507149	30.2443	25.3852	8.25421	21.4967	21.3451	4.71622	13.5	3.11044	1.97161	2.12323	2.95882	2.54102	0.288325	2.39124	1.26407	0.404807	1.55553	1.40391
13.75	65.8613	74.8257	75.6803	72.3246	72.173	2.22107	15.5299	14.1427	12.8189	14.366	14.2144	0.555739	0	0.542143	0	0.298877	0.210255	0.131154	13.75	13.0818	9.78067	10.2749	11.2479	11.0963	0.728624	10.6355	8.21142	11.4237	10.2924	10.1408	0.685328	35.7512	30.6187	10.3945	25.7903	25.6387	5.47321	13.75	3.15993	1.84158	1.99319	3.00832	2.50075	0.339642	2.4722	1.39101	0.518991	1.66288	1.51127
14	68.08	77.5109	76.7476	74.315	74.1634	2.1392	15.3916	13.7565	12.4812	14.0786	13.927	0.597734	0	0.51131	0	0.283234	0.198636	0.123772	14	13.8109	10.8989	10.8366	12.0509	11.8993	0.695652	11.9512	10.524	12.9051	11.9956	11.844	0.49182	39.4858	34.5591	12.6156	29.089	28.9374	5.84021	14	3.19461	1.93864	2.09026	3.043	2.56663	0.32179	2.06267	1.30044	0.523414	1.49766	1.34604
14.25	70.5897	78.5554	79.0356	76.2624	76.1108	1.93727	15.6797	13.8117	12.3718	14.1565	14.0049	0.678981	0	0.507055	0	0.281816	0.197218	0.122796	14.25	15.1875	12.8049	11.2606	13.2865	13.1348	0.809222	12.1914	11.4629	13.9607	12.7405	12.5889	0.526842	41.1789	37.8632	18.3819	32.6768	32.5252	5.02855	14.25	3.22458	1.98535	2.13696	3.07297	2.60496	0.317004	2.61505	1.68293	0.636539	1.84699	1.69538
14.5	74.0999	81.0195	80.2573	78.661	78.5094	1.54978	16.8336	13.2374	12.3184	14.3319	14.1803	0.975477	0	0.464265	0	0.266561	0.182707	0.112942	14.5	16.4087	14.4578	11.8557	14.4429	14.2913	0.933917	12.625	11.82	15.7389	13.5968	13.4452	0.846481	44.1539	37.5926	18.1279	33.4936	33.342	5.52612	14.5	3.20168	1.83059	1.9822	3.05007	2.51613	0.354745	2.01505	1.43107	0.57638	1.54299	1.39137
14.75	75.7525	82.5701	82.274	80.401	80.2494	1.57401	16.4343	13.3462	12.1421	14.1763	14.0247	0.905255	0	0.365397	0	0.22824	0.148409	0.090142	14.75	17.7775	15.777	12.6112	15.5907	15.4391	1.06467	13.8736	13.2298	15.9084	14.5394	14.3878	0.573046	41.0047	41.8786	22.7977	35.4291	35.2775	4.39833	14.75	3.46027	1.90293	2.05454	3.30866	2.6816	0.408151	2.47696	1.39134	0.64806	1.70761	1.55599
15	78.6318	84.4001	83.6779	82.4388	82.2872	1.28398	16.4396	13.2066	11.9994	14.084	13.9324	0.93863	0	0.319326	0	0.218248	0.134394	0.0802885	15	19.0594	17.53	13.1848	16.7936	16.6419	1.24524	14.9706	15.2245	16.123	15.6415	15.4899	0.252295	42.1718	41.3882	25.0681	36.4115	36.2599	3.94259	15	3.467	1.96062	2.11224	3.31539	2.71381	0.393529	2.68172	1.58124	0.648507	1.83931	1.68769
15.25	79.5237	85.1481	84.571	83.2831	83.1314	1.26418	15.9591	12.6283	11.8073	13.667	13.5154	0.899044	0	0.269975	0	0.202789	0.118191	0.0696021	15.25	20.0382	19.507	14.0088	18.0535	17.9019	1.36379	16.6861	17.0748	16.9143	17.0939	16.9423	0.0944081	40.1176	44.839	27.0994	37.5542	37.4025	3.7511	15.25	3.61212	2.01007	2.16169	3.46051	2.8111	0.420986	2.60553	1.6267	0.755945	1.86488	1.71326
15.5	82.4586	87.1776	86.2777	85.5068	85.3552	1.0241	16.6426	13.1211	10.9188	13.763	13.6114	1.17974	0	0.22293	0	0.192472	0.103851	0.0602796	15.5	20.9816	21.4299	14.8553	19.2911	19.1395	1.50046	17.9391	20.3962	18.5658	19.1692	19.0176	0.523672	38.5637	45.7736	26.473	37.1389	36.9873	3.98181	15.5	3.51515	1.94048	2.09209	3.36354	2.72781	0.413127	2.26267	1.56879	0.750164	1.72936	1.57774
15.75	83.9962	87.9225	88.0638	86.863	86.7114	0.943891	15.7013	12.7201	12.4719	13.8333	13.6816	0.735423	0	0.22293	0	0.192472	0.103851	0.0602796	15.75	22.1095	24.3249	15.4154	20.8188	20.6672	1.89436	17.9061	21.4703	19.7423	19.9084	19.7568	0.729398	37.3323	41.8622	27.6752	35.8254	35.6738	2.95871	15.75	3.77609	1.99908	2.1507	3.62448	2.88759	0.471248	2.03886	1.52804	0.773059	1.64881	1.49719
16	86.1395	89.5832	88.7899	88.373	88.2214	0.737962	16.6589	12.7401	11.5254	13.8436	13.692	1.09642	0	0.237193	0	0.19087	0.107016	0.062505	16	23.7774	26.3043	16.4548	22.381	22.2294	2.08907	19.4877	23.498	21.3396	21.6439	21.4923	0.820966	33.3385	44.6991	28.0034	35.5492	35.3975	3.48156	16	3.75488	1.98901	2.14062	3.60327	2.87195	0.468047	2.25315	1.55431	0.792573	1.73549	1.58388
16.25	87.2323	90.7518	90.159	89.5832	89.4316	0.770921	16.7037	13.3699	12.1012	14.2604	14.1088	0.971806	0	0.22293	0	0.187107	0.102509	0.0596338	16.25	24.573	29.1469	17.7586	24.0283	23.8767	2.34013	19.8934	26.0359	22.2679	22.9345	22.7829	1.26554	30.1181	43.4517	28.9099	34.3621	34.2104	3.29476	16.25	3.81852	1.92582	2.07744	3.6669	2.87217	0.504509	2.83886	1.81121	0.95006	2.06886	1.91725
16.5	88.4649	91.5875	90.9226	90.5272	90.3755	0.673392	17.2129	12.3895	11.7788	13.9959	13.8443	1.21632	0	0.194403	0	0.182964	0.0943417	0.0545183	16.5	26.1376	32.1074	18.7386	25.8633	25.7117	2.73456	21.55	27.6742	23.2943	24.375	24.2234	1.28911	26.792	42.6985	30.1595	33.4188	33.2672	3.42244	16.5	3.66195	1.96429	2.1159	3.51034	2.81312	0.448448	2.31982	1.85969	0.816715	1.86756	1.71595
16.75	88.7612	91.6939	92.052	91.0379	90.8862	0.738805	16.2372	12.679	11.4532	13.6586	13.507	1.01573	0	0.208667	0	0.194074	0.100685	0.0582069	16.75	27.3699	35.6045	20.2114	27.9307	27.7791	3.14507	21.7452	29.0085	23.3299	24.8967	24.7451	1.55996	24.3036	43.4775	29.1744	32.5206	32.369	4.06898	16.75	3.89394	1.97436	2.12597	3.74233	2.93415	0.512241	2.29601	1.93411	0.977825	1.93813	1.78652
17	90.9232	92.7938	92.8312	92.3849	92.2333	0.448239	16.7232	12.8997	11.4867	13.9054	13.7537	1.10716	0	0.18014	0	0.174036	0.088544	0.0511361	17	28.2065	37.9156	21.0365	29.255	29.1034	3.45877	24.0982	28.8827	23.8786	25.822	25.6704	1.15556	24.0741	40.3592	27.8055	30.9484	30.7968	3.48336	17	3.8431	1.96245	2.11407	3.69148	2.90278	0.501043	2.24839	1.80414	0.959464	1.87281	1.7212
17.25	91.3537	94.544	93.3412	93.2818	93.1301	0.659692	15.7023	12.8352	11.7836	13.6425	13.4909	0.829571	0	0.18014	0	0.179401	0.0898853	0.0518955	17.25	29.1749	40.3191	22.6159	30.9054	30.7538	3.6542	24.0537	29.6993	25.312	26.5571	26.4055	1.21101	21.4313	37.5081	27.3256	28.9572	28.8056	3.32074	17.25	4.21044	2.03755	2.18916	4.05882	3.12399	0.585132	2.68172	1.97081	1.13964	2.13287	1.98126
17.5	92.6707	93.7666	93.4837	93.5091	93.3575	0.237703	16.7613	12.1216	10.8674	13.4522	13.3006	1.26852	0	0.165877	0	0.17683	0.0856766	0.0495159	17.5	30.1873	43.3018	23.9187	32.6714	32.5198	4.03829	23.1093	31.9942	25.0809	26.9303	26.7787	1.90551	17.8676	34.7843	23.7954	25.6846	25.533	3.5046	17.5	4.333	2.01374	2.16535	4.18138	3.17337	0.627274	2.82934	2.38764	1.13868	2.3207	2.16909
17.75	93.026	94.1587	94.756	94.1824	94.0308	0.362277	16.3842	12.3575	11.9284	13.7588	13.6072	1.00477	0	0.151614	0	0.172075	0.0809222	0.0469068	17.75	32.3747	46.1056	25.9035	34.9968	34.8451	4.21186	23.4968	31.3271	26.1481	27.1928	27.0412	1.62667	14.5445	33.6511	25.0237	24.6086	24.457	3.90655	17.75	4.30808	2.08516	2.23678	4.15647	3.19662	0.599533	2.40077	2.04892	1.37057	2.14224	1.99062
18	94.15	94.845	95.2574	94.953	94.8013	0.234015	16.2636	11.5098	11.5269	13.3022	13.1506	1.11961	0	0.165877	0	0.17683	0.0856766	0.0495159	18	33.6881	47.7731	27.4594	36.509	36.3574	4.24892	24.5426	32.183	27.154	28.162	28.0104	1.58619	12.6089	29.6372	22.4165	21.7564	21.6048	3.48959	18	4.31212	2.07509	2.22671	4.16051	3.19361	0.603597	2.62934	2.23781	1.22987	2.23449	2.08288
18.25	94.5947	95.2048	95.4735	95.2931	95.1415	0.190672	16.7028	11.7546	11.1362	13.4	13.2484	1.24662	0	0.165877	0	0.17683	0.0856766	0.0495159	18.25	34.8846	49.7557	29.4666	38.2378	38.0862	4.28901	25.2472	32.3748	26.2697	28.166	28.0144	1.5742	11.8088	25.005	19.8313	19.0838	18.9322	2.71498	18.25	4.58923	2.18407	2.33568	4.43761	3.38665	0.652013	2.75791	2.18764	1.06645	2.20615	2.05454
18.5	95.3838	96.0452	95.8628	95.9661	95.8145	0.148318	16.1352	11.9826	11.3382	13.3541	13.2025	1.0641	0	0.165877	0	0.17683	0.0856766	0.0495159	18.5	36.0217	51.3683	31.8055	39.934	39.7824	4.20347	24.5168	32.404	27.5059	28.3444	28.1928	1.62639	9.26594	22.6141	18.0686	16.8517	16.7001	2.77096	18.5	4.56229	2.02564	2.17725	4.41068	3.29397	0.68989	2.2722	2.19841	1.32861	2.13522	1.98361
18.75	94.8686	96.6613	96.5231	96.2198	96.0682	0.410339	15.0592	11.9244	11.6407	13.0769	12.9253	0.776125	0	0.165877	0	0.17683	0.0856766	0.0495159	18.75	37.7373	52.4542	34.5303	41.7761	41.6245	3.90239	24.8609	31.8378	26.9897	28.0983	27.9467	1.46064	8.33318	19.5552	16.0704	14.8551	14.7035	2.3454	18.75	4.70067	2.17216	2.32377	4.54906	3.43642	0.687546	2.86267	2.33747	1.65979	2.48879	2.33718
19	95.8464	97.3754	96.5869	96.8051	96.6534	0.316224	14.9965	12.0839	11.8969	13.1946	13.043	0.71136	0	0.165877	0	0.169281	0.0837896	0.0483809	19	39.2446	54.2964	36.8396	43.6624	43.5108	3.86283	24.2305	31.9348	28.6278	28.4665	28.3149	1.57868	6.8566	16.6476	14.3941	12.8349	12.6833	2.09396	19	4.7064	2.22985	2.38147	4.55478	3.46813	0.672575	2.52934	2.68798	1.26332	2.36236	2.21075
19.25	97.2129	95.9843	96.7632	96.8556	96.704	0.258766	15.8709	11.1217	10.4777	12.6923	12.5406	1.20356	0	0.165877	0	0.184378	0.0875637	0.0506958	19.25	40.8184	55.4849	39.1862	45.3653	45.2137	3.6648	24.8571	32.6195	26.8753	28.3194	28.1678	1.64498	5.33049	13.7766	10.7743	10.1626	10.011	1.74863	19.25	4.8	2.12271	2.27432	4.64839	3.46136	0.730412	3.01505	2.56003	1.42434	2.53529	2.38368
19.5	95.5954	96.8202	97.3666	96.7962	96.6446	0.373722	14.4612	11.7493	11.5491	12.7887	12.6371	0.665979	0	0.151614	0	0.19472	0.0865834	0.0507575	19.5	43.0557	56.5228	42.2606	47.4819	47.3302	3.27235	24.8611	32.1247	27.0068	28.1997	28.048	1.52432	4.31771	11.051	9.12014	8.36509	8.21348	1.41638	19.5	4.88822	2.24359	2.3952	4.7366	3.5659	0.721	3.11029	2.65599	1.73998	2.70424	2.55262
19.75	97.7056	97.3892	97.5878	97.763	97.6114	0.0825637	15.4677	11.8912	11.0332	12.9995	12.8479	0.961539	0	0.151614	0	0.172075	0.0809222	0.0469068	19.75	43.6347	58.7318	44.7974	49.2568	49.1052	3.42999	24.869	30.4998	27.5206	27.8319	27.6803	1.15114	3.44142	9.68107	7.68199	7.13698	6.98536	1.30175	19.75	5.06835	2.2207	2.37231	4.91674	3.64452	0.77951	3.25791	2.48865	1.64968	2.66756	2.51595
20	98.0795	97.9816	97.3127	97.9934	97.8418	0.177698	15.7605	11.6895	9.85758	12.638	12.4864	1.23453	0	0.165877	0	0.184378	0.0875637	0.0506958	20	47.0243	59.6007	47.711	51.6475	51.4958	2.8872	25.3756	30.6701	27.2732	27.9751	27.8235	1.09625	2.92718	8.86035	6.70042	6.3648	6.21319	1.22698	20	5.24141	2.43498	2.5866	5.0898	3.8382	0.767629	3.30077	2.62468	1.80148	2.77779	2.62618
20.25	97.5279	98.1043	98.4069	98.2152	98.0636	0.189172	14.6678	12.1963	11.6606	13.0437	12.8921	0.656822	0	0.165877	0	0.191926	0.0894508	0.0519175	20.25	49.0742	60.9195	50.0266	53.5422	53.3906	2.68723	24.4192	30.4177	27.331	27.5915	27.4399	1.22566	2.54248	6.99985	5.77792	5.3089	5.15729	0.941648	20.25	5.05522	2.39011	2.54172	4.90361	3.72266	0.726902	3.32458	2.73478	1.98201	2.8826	2.73099
20.5	98.8592	98.473	97.8797	98.6061	98.4545	0.207654	16.0962	12.1337	10.6129	13.1498	12.9982	1.15679	0	0.165877	0	0.199475	0.0913379	0.053178	20.5	50.5155	63.0881	52.0397	55.4166	55.265	2.80155	26.2039	30.0587	25.6988	27.5226	27.371	0.974877	2.23388	5.96733	4.57742	4.46169	4.31008	0.771986	20.5	5.31313	2.23443	2.38605	5.16152	3.77378	0.84611	3.68648	2.78158	1.77493	2.94982	2.7982
20.75	99.5507	99.0569	98.501	99.2383	99.0867	0.220264	16.0501	12.0321	11.021	13.2366	13.085	1.08718	0	0.165877	0	0.259861	0.106434	0.064375	20.75	51.9361	64.892	55.2962	57.5769	57.4253	2.74527	25.7391	29.6363	25.5188	27.1669	27.0153	0.946967	1.43278	5.78552	3.70981	3.84486	3.69324	0.890253	20.75	5.51785	2.30586	2.45747	5.36623	3.91185	0.884536	3.09124	3.0038	1.99026	2.89725	2.74564
21	99.8055	98.4231	98.1525	98.9959	98.8442	0.365488	15.6719	11.9365	10.6173	12.944	12.7924	1.07154	0	0.151614	0	0.24001	0.0979059	0.0593361	21	53.1749	66.6224	58.1692	59.5243	59.3727	2.77553	25.7482	31.1555	26.5346	28.0149	27.8633	1.19376	1.46146	4.41035	2.93404	3.13743	2.98582	0.604057	21	5.58754	2.413	2.56462	5.43593	4.00027	0.87374	3.4341	3.29	2.0882	3.13958	2.98797
21.25	98.9627	97.2398	98.8327	98.5472	98.3956	0.394913	15.9796	10.9832	10.5061	12.6918	12.5402	1.23875	0	0.151614	0	0.232462	0.0960188	0.0578408	21.25	54.8314	68.5707	60.7211	61.5766	61.425	2.81447	24.7674	29.1559	25.4875	26.6724	26.5208	0.962157	1.09156	4.04344	2.6721	2.80452	2.6529	0.605168	21.25	5.74848	2.2326	2.38421	5.59687	3.99054	0.972167	3.86743	3.24825	2.41822	3.38012	3.2285
21.5	99.5018	99.2951	98.9299	99.4444	99.2928	0.128586	14.574	11.7097	10.8484	12.5795	12.4279	0.797875	0	0.151614	0	0.231053	0.0956666	0.0575642	21.5	55.5433	69.3778	63.8322	63.1199	62.9683	2.84286	24.6908	28.7648	26.3492	26.8038	26.6522	0.837897	0.865089	3.32797	2.17818	2.3259	2.17429	0.505634	21.5	5.86599	2.38095	2.53257	5.71438	4.12347	0.963272	3.73886	3.31559	2.35303	3.33798	3.18636
21.75	99.1553	97.9015	98.8591	98.8407	98.6891	0.272272	14.9756	11.3147	10.9336	12.6101	12.4585	0.912511	0	0.151614	0	0.231053	0.0956666	0.0575642	21.75	56.5264	71.101	66.5046	64.9128	64.7612	3.04231	24.0765	27.9264	26.8341	26.4812	26.3296	0.811572	0.968963	3.40314	1.67478	2.21778	2.06617	0.51377	21.75	5.94781	2.35348	2.50509	5.7962	4.15065	0.99479	3.15791	3.42771	2.75172	3.3146	3.16298
22	98.3852	99.13	98.7017	98.9411	98.7895	0.160756	15.4106	11.623	9.58787	12.4093	12.2577	1.20743	0	0.151614	0	0.180862	0.083119	0.0483587	22	59.4077	71.9767	68.3893	66.7934	66.6418	2.6437	26.147	29.9562	27.1453	27.9516	27.8	0.80795	0.444759	2.95959	1.37736	1.79606	1.64444	0.521471	22	6.28182	2.41484	2.56645	6.1302	4.34833	1.07343	3.27696	3.80784	2.89536	3.52887	3.37726
22.25	98.4237	99.0654	99.3671	99.1542	99.0026	0.203101	15.2098	11.5672	10.8929	12.7588	12.6072	0.949426	0	0.151614	0	0.180862	0.083119	0.0483587	22.25	60.8314	74.3173	71.1248	68.96	68.8084	2.87762	25.7837	27.1896	24.7531	26.1109	25.9593	0.501858	0.728603	2.76721	1.10593	1.73607	1.58445	0.445662	22.25	6.37811	2.40751	2.55912	6.2265	4.39281	1.10332	4.28172	4.00683	2.69034	3.86178	3.71017
22.5	99.3478	99.1325	98.7767	99.2878	99.1362	0.128133	15.6114	11.5382	10.6281	12.7947	12.6431	1.08455	0	0.151614	0	0.175497	0.0817777	0.0474654	22.5	63.0348	74.5562	73.5893	70.5956	70.444	2.60962	25.7837	28.4313	27.1216	27.3143	27.1627	0.542799	0.523873	2.73988	0.892685	1.58763	1.43602	0.487363	22.5	6.73232	2.46978	2.62139	6.58071	4.60105	1.18753	4.24362	3.90818	3.13098	3.96308	3.81146
22.75	97.2685	98.3359	98.8747	98.3619	98.2103	0.337544	14.1389	11.3444	9.72881	11.9395	11.7879	0.91226	0	0.151614	0	0.175497	0.0817777	0.0474654	22.75	65.4755	76.7071	75.4503	72.7465	72.5948	2.51284	24.803	28.6454	26.4672	26.8407	26.6891	0.788283	0.56343	2.15607	0.634851	1.32027	1.16866	0.370723	22.75	6.9697	2.4533	2.60491	6.81808	4.7115	1.26077	3.63886	4.28629	3.73709	4.08957	3.93795
23	99.1553	99.0407	99.1871	99.3299	99.1783	0.0595172	15.511	11.3296	11.1344	12.8605	12.7089	1.01063	0	0.151614	0	0.175497	0.0817777	0.0474654	23	67.9501	79.0251	78.0036	75.1951	75.0434	2.49924	25.3115	28.5437	26.1208	26.8608	26.7092	0.688495	0.45563	2.06014	0.493001	1.20507	1.05346	0.37726	23	6.81987	2.34799	2.4996	6.66825	4.58393	1.24792	3.81505	4.48225	3.74839	4.21738	4.06577
23.25	97.9231	98.7434	99.0298	98.7676	98.6159	0.23988	15.578	11.1933	10.1656	12.5144	12.3628	1.17458	0	0.151614	0	0.156979	0.077148	0.0445549	23.25	69.5433	79.7256	80.7517	76.8757	76.7241	2.53011	22.8415	28.6018	26.8036	26.2844	26.1328	1.20421	0.229159	2.03076	0.361839	1.07607	0.924459	0.413005	23.25	6.98013	2.33333	2.48495	6.82852	4.65673	1.29839	3.84839	4.4405	4.11505	4.3368	4.18519
23.5	98.2696	98.6903	99.0828	98.8831	98.7314	0.173537	14.574	10.6639	10.5605	12.1349	11.9833	0.935395	0	0.151614	0	0.180862	0.083119	0.0483587	23.5	70.8314	81.2938	81.9336	78.2218	78.0702	2.54526	23.9312	28.8145	25.9878	26.4466	26.295	1.00219	0.210559	1.32516	0.250599	0.79759	0.645976	0.263025	23.5	7.33502	2.46062	2.61224	7.1834	4.89782	1.36405	3.51505	4.66037	3.84839	4.21009	4.05847
23.75	98.0771	98.6247	99.5203	98.9429	98.7913	0.301695	15.9126	11.1933	11.0762	12.9295	12.7779	1.12754	0	0.151614	0	0.156979	0.077148	0.0445549	23.75	72.8653	83.4217	84.7209	80.5382	80.3865	2.65504	24.803	28.5731	26.3904	26.791	26.6394	0.774413	0.210559	1.18768	0.180527	0.728409	0.576795	0.239327	23.75	7.33535	2.40018	2.5518	7.18374	4.86777	1.38159	3.49601	5.00313	3.78172	4.29577	4.14416
24	97.9616	97.8682	99.1037	98.5133	98.3617	0.285367	14.9756	10.7802	10.0043	12.1222	11.9706	1.09301	0	0.151614	0	0.156979	0.077148	0.0445549	24	73.4755	83.3798	85.7283	81.0633	80.9117	2.65535	24.1491	27.2165	24.4412	25.4711	25.3195	0.692994	0.170318	1.16222	0.0997691	0.679586	0.527973	0.247745	24	7.82694	2.68864	2.84026	7.67532	5.25779	1.4402	3.91982	4.60111	4.71505	4.61414	4.46253
[truncated: 7 more columns]

## Sheet: Fig 3C
Strain	macrophage hyphal Index	time to peak ASC
SC5314	5	7.5
P87	4.94898	8
P60002	1.13946	9
19F	1.87075	11
L26	2.55102	9
GC75	3.16327	7.5
P37005	1.05442	10.5
P75063	3.14626	7.5
P76067	0.544218	10
P78048	1.63265	11
P34048	0.79932	10.5
P76055	0.357143	11.5
P37037	0.204082	10
P57055	1.37755	14.5
P37039	1.15646	12
P75016	0.697279	10
P78042	0.306122	18
P57072	0.680272	16.25
12C	0.391156	15.25
P75010	0.0510204	16
P94015	0	19.25

[truncated: 23 more sheets: Fig 3D, Fig 3G, Fig 4A, Fig 4B, Fig 4C, Fig 4D, Fig 5A, Fig 5B, Fig 6A, Fig 6D, Fig 6E, Fig 7, S1A Fig, S1B Fig, S1C Fig, S1D Fig, S1E Fig, S1F Fig, S1G Fig, S2C Fig …]
